# Supplementary material for: Knockdown of USF1 and USF2 drives prolonged changes in the gene expression response of M12-5B3 cells to DNA damage
Source: PLoS One. 2025 Jul 14;20(7):e0328438. doi: 10.1371/journal.pone.0328438 (PMC12258588; doi:10.1371/journal.pone.0328438)
Supplement: S2 Table — (XLSX) [file pone.0328438.s004.xlsx]

## Sheet: Union_master_organized
CO Cluster	GOID	GO Term	M12_sshRNA_IR_7days vs. M12_sshRNA_Untreated	M12_USFKD_IR_7days vs. M12_USFKD_Untreated	M12_USFKD_IR_7days vs. M12_sshRNA_Untreated	M12_USFKD_IR_1day vs. M12_sshRNA_Untreated	M12_USFKD_Untreated vs. M12_sshRNA_Untreated	M12_sshRNA_IR_7days vs. M12_sshRNA_IR_1day
I	GO:0018108	peptidyl-tyrosine phosphorylation					NM_008354, NM_007714, NM_013482, NM_001122892, NM_012009, NM_001033499
	GO:0018212	peptidyl-tyrosine modification					NM_008354, NM_007714, NM_013482, NM_001122892, NM_012009, NM_001033499
	GO:0030888	regulation of B cell proliferation					NM_001037719, NM_021297, NM_009602, NM_021349, NM_028773, NM_033622
	GO:0032944	regulation of mononuclear cell proliferation					NM_001037719, NM_021297, NM_010851, NM_008240, NM_015790, NM_009602, NM_021349, NM_028773, NM_033622
	GO:0050670	regulation of lymphocyte proliferation					NM_001037719, NM_021297, NM_010851, NM_008240, NM_015790, NM_009602, NM_021349, NM_028773, NM_033622
	GO:0051098	regulation of binding					NM_001025432, NM_172142, NM_021297, NM_010851, NM_008240, NM_010907, NM_001047433, NM_001136065, NM_001111026, NM_001145824
	GO:0070663	regulation of leukocyte proliferation					NM_001037719, NM_021297, NM_010851, NM_008240, NM_015790, NM_009602, NM_021349, NM_028773, NM_033622
II	GO:0000070	mitotic sister chromatid segregation						NM_027707, NM_019774, NM_007708, NM_178113, NM_012039, NM_133786
	GO:0000819	sister chromatid segregation						NM_027707, NM_019774, NM_007708, NM_178113, NM_012039, NM_133786
	GO:0006275	regulation of DNA replication						NM_001127233, NM_176841, NM_001081001, NM_175554, NM_025372, NM_177372, NM_009442
	GO:0006325	chromatin organization						NM_172281, NM_001081195, NM_027310, NM_013768, NM_175009, NM_175656, NM_027355, NM_001081049, NM_001076789, NM_009442, NM_176850, NM_199198, NM_001081475, NM_001130416, NM_001025597, NM_144809, NM_023773, NM_001081340, NM_008234, NM_008564, NM_177224, NM_001081362, NM_146019, NM_026984, NM_025454, NM_008228, NM_009884, NM_001114096, NM_080560, NM_024184, NM_015786, NM_001081008
	GO:0007059	chromosome segregation						NM_001081363, NM_027707, NM_001014976, NM_019774, NM_173762, NM_198605, NM_007708, NM_178113, NM_021886, NM_023284, NM_012039, NM_133786
	GO:0007093	mitotic cell cycle checkpoint						NM_027556, NM_001127233, NM_173762, NM_026507, NM_001081362, NM_008884, NM_012039
	GO:0007126	meiosis						NM_027182, NM_001081001, NM_001014976, NM_008613, NM_019710, NM_175337, NM_001111119, NM_144809, NM_012012, NM_001033244, NM_176979, NM_001081117, NM_007790, NM_016925
	GO:0008156	negative regulation of DNA replication						NM_001127233, NM_001081001, NM_175554, NM_025372, NM_009442
	GO:0009314	response to radiation						NM_021521, NM_173378, NM_001081001, NM_025372, NM_016681, NM_027355, NM_145569, NM_008884, NM_001110214, NM_019710, NM_007668, NM_001127233, NM_145540, NM_133658, NM_013632, NM_011237, NM_001122958, NM_001163233
	GO:0009628	response to abiotic stimulus						NM_010295, NM_021521, NM_173378, NM_001081001, NM_007842, NM_016681, NM_025372, NM_146216, NM_027355, NM_145569, NM_008884, NM_007382, NM_001110214, NM_001164708, NM_019710, NM_007668, NM_001127233, NM_133658, NM_145540, NM_013632, NM_001122958, NM_011237, NM_001163233, NM_008518, NM_008296
	GO:0010212	response to ionizing radiation						NM_173378, NM_001127233, NM_001081001, NM_016681, NM_027355, NM_145540, NM_013632, NM_001122958, NM_008884, NM_001110214
	GO:0016568	chromatin modification						NM_172281, NM_027310, NM_013768, NM_175009, NM_001081340, NM_027355, NM_001081049, NM_008234, NM_177224, NM_001081362, NM_176850, NM_009442, NM_199198, NM_001081475, NM_026984, NM_001130416, NM_008228, NM_001025597, NM_025454, NM_009884, NM_144809, NM_001114096, NM_080560, NM_024184, NM_001081008
	GO:0030261	chromosome condensation						NM_012019, NM_008017, NM_146171, NM_019774, NM_178113, NM_133762, NM_133786
	GO:0040029	regulation of gene expression, epigenetic						NM_033324, NM_026984, NM_013594, NM_023773, NM_144925, NM_001109909, NM_001081049, NM_008234, NM_009764, NM_153403, NM_019426
	GO:0045449	regulation of transcription						NM_010295, NM_028868, NM_025690, NM_175009, NM_026119, NM_026900, NM_009442, NM_029885, NM_001005343, NM_199198, NM_019791, NM_001164598, NM_013676, NM_001025597, NM_013914, NM_001159774, NM_144809, NM_010678, NM_133658, NM_001122978, NM_016756, NM_013594, NM_010496, NM_001025392, NM_146001, NM_008270, NM_019426, NM_001039530, NM_001005358, NM_008589, NM_001114096, NM_001085546, NM_027435, NM_001…
	GO:0051053	negative regulation of DNA metabolic process						NM_001127233, NM_001081001, NM_001042527, NM_175554, NM_025372, NM_009442
	GO:0051297	centrosome organization						NM_146089, NM_001114085, NM_175325, NM_010615, NM_009764, NM_007836
	GO:0051321	meiotic cell cycle						NM_027182, NM_001014976, NM_001081001, NM_008613, NM_133947, NM_019710, NM_175337, NM_001111119, NM_144809, NM_012012, NM_001033244, NM_176979, NM_001081117, NM_007790, NM_016925
	GO:0051327	M phase of meiotic cell cycle						NM_027182, NM_001081001, NM_001014976, NM_008613, NM_019710, NM_175337, NM_001111119, NM_144809, NM_012012, NM_001033244, NM_176979, NM_001081117, NM_007790, NM_016925
III	GO:0006457	protein folding		NM_027044, NM_153571, NM_001042605, NM_007591, NM_010386, NM_011631, NM_010387, NM_010222, NM_134084, NM_010388, NM_178939, NM_013559
	GO:0006458	'de novo' protein folding		NM_001042605, NM_010386, NM_010387, NM_010388, NM_013559
	GO:0016051	carbohydrate biosynthetic process		NM_007875, NM_019425, NM_001081274, NM_175935, NM_080445, NM_001142357, NM_008062, NM_023627, NM_172285
	GO:0046165	alcohol biosynthetic process		NM_019425, NM_001081274, NM_175935, NM_008062, NM_023627, NM_172285
	GO:0051084	'de novo' posttranslational protein folding		NM_001042605, NM_010386, NM_010387, NM_010388, NM_013559
	GO:0051085	chaperone mediated protein folding requiring cofactor		NM_001042605, NM_010386, NM_010387, NM_010388, NM_013559
IV	GO:0002250	adaptive immune response			NM_010381, NM_009645, NM_183390, NM_001146708, NM_015790, NM_001042605, NM_023143, NM_001110192, NM_026810, NM_010851, NM_010386, NM_033601, NM_010378, NM_013499, NM_010016, NM_001113356, NM_011604	NM_010381, NM_009645, NM_007827, NM_010748, NM_183390, NM_010851, NM_015790, NM_023143, NM_010378, NM_010830, NM_010016, NM_001113356
	GO:0002252	immune effector process				NM_010381, NM_009645, NM_017401, NM_015790, NM_023143, NM_007827, NM_010748, NM_001159649, NM_010851, NM_011159, NM_010378, NM_010830, NM_033622, NM_010016, NM_001113356
	GO:0002377	immunoglobulin production				NM_009645, NM_001159649, NM_017401, NM_015790, NM_011159, NM_010830, NM_033622
	GO:0002440	production of molecular mediator of immune response				NM_009645, NM_001159649, NM_017401, NM_015790, NM_011159, NM_010830, NM_033622
	GO:0002449	lymphocyte mediated immunity				NM_010381, NM_009645, NM_007827, NM_010748, NM_010851, NM_015790, NM_023143, NM_010378, NM_010830, NM_010016, NM_001113356
	GO:0002460	adaptive immune response based on somatic recombination of immune receptors built from immunoglobuli			NM_010381, NM_009645, NM_183390, NM_001146708, NM_015790, NM_001042605, NM_023143, NM_001110192, NM_026810, NM_010851, NM_010386, NM_033601, NM_010378, NM_013499, NM_010016, NM_001113356, NM_011604	NM_010381, NM_009645, NM_007827, NM_010748, NM_183390, NM_010851, NM_015790, NM_023143, NM_010378, NM_010830, NM_010016, NM_001113356
	GO:0002757	immune response-activating signal transduction			NM_183390, NM_001159649, NM_010851, NM_001044741, NM_080560, NM_010907, NM_009844, NM_007655, NM_008339, NM_001037099, NM_172285	NM_001161428, NM_183390, NM_001159649, NM_010851, NM_080560, NM_010907, NM_008979, NM_001037099
	GO:0002768	immune response-regulating cell surface receptor signaling pathway			NM_001037719, NM_183390, NM_001159649, NM_001044741, NM_080560, NM_009844, NM_007655, NM_008339, NM_012009, NM_001037099, NM_172285	NM_001037719, NM_183390, NM_001159649, NM_080560, NM_012009, NM_008979, NM_001037099
	GO:0006793	phosphorus metabolic process				NM_201519, NM_001085390, NM_001004363, NM_013482, NM_019651, NM_008828, NM_001136065, NM_008247, NM_001033499, NM_016985, NM_001164107, NM_007714, NM_172922, NM_025949, NM_178907, NM_013477, NM_007549, NM_013830, NM_001114334, NM_012009, NM_008976, NM_008979, NM_009072, NM_001145824, NM_015806, NM_008354, NM_001109626, NM_153459, NM_007399, NM_026438, NM_001024624, NM_001163085, NM_001042634, NM_…
	GO:0006796	phosphate metabolic process				NM_201519, NM_001085390, NM_001004363, NM_013482, NM_019651, NM_008828, NM_001136065, NM_008247, NM_001033499, NM_016985, NM_001164107, NM_007714, NM_172922, NM_025949, NM_178907, NM_013477, NM_007549, NM_013830, NM_001114334, NM_012009, NM_008976, NM_008979, NM_009072, NM_001145824, NM_015806, NM_008354, NM_001109626, NM_153459, NM_007399, NM_026438, NM_001024624, NM_001163085, NM_001042634, NM_…
	GO:0016064	immunoglobulin mediated immune response				NM_010381, NM_009645, NM_007827, NM_010851, NM_015790, NM_023143, NM_010378, NM_010830, NM_010016, NM_001113356
	GO:0016445	somatic diversification of immunoglobulins				NM_009645, NM_017401, NM_015790, NM_011159, NM_010830
V	GO:0001817	regulation of cytokine production			NM_021397, NM_020270, NM_001081363, NM_008240, NM_015790, NM_009856, NM_126166, NM_001110192, NM_028773, NM_029975, NM_001164062, NM_008689, NM_010851, NM_021297, NM_031178, NM_027423, NM_033601, NM_173394, NM_013819, NM_024439, NM_012009, NM_008324, NM_011604, NM_008296
	GO:0002696	positive regulation of leukocyte activation			NM_010381, NM_007552, NM_015790, NM_001042605, NM_009602, NM_009856, NM_001110192, NM_028773, NM_029975, NM_019424, NM_001164062, NM_009898, NM_010851, NM_021297, NM_010386, NM_010378, NM_013563, NM_033622, NM_007460		NM_010381, NM_021297, NM_010851, NM_015790, NM_009602, NM_013563, NM_009856, NM_028773, NM_033622
	GO:0006412	translation			NM_001142950, NM_177586, NM_025878, NM_016738, NM_015810, NM_026467, XM_885137, NM_012010, NM_023167, NM_018730, NM_007926, XM_001002232, NM_207523, NM_026055, NM_181406, NM_175439, NM_052835, XM_984537, NM_133916, XM_001480802, NM_024248, XM_001480721, NM_025595, NM_029366, NM_026147, NM_026892, NM_001005331, NM_023637, NM_009080, NM_011300, XM_983917, NM_001130008, NM_025437, NM_011297, XM_8897…
	GO:0006461	protein complex assembly			NM_001081356, XM_486246, NM_009104, NM_146152, NM_007591, NM_001146708, NM_001042605, NM_009448, NM_009447, NM_001163311, NM_001039521, NM_026473, NM_013515, NM_010386, NM_001033140, NM_009450, NM_010227, NM_019501, NM_011653, NM_001162365, NM_001146180, NM_172493, NM_012039, NM_144874, NM_146116, NM_026810, NM_019537, NM_144898, NM_001163276, NM_001025428, NM_001159948, NM_001081008
	GO:0006575	cellular amino acid derivative metabolic process			NM_001164036, NM_177586, NM_010295, NM_019993, NM_008129, NM_145569, NM_026991, NM_013614, NM_001139509, NM_027827, NM_008062, NM_010361, NM_007444, NM_001164062, NM_008753, NM_016966, NM_001166589, NM_001170978, NM_009272, NM_001146690, NM_008324
	GO:0006955	immune response			NM_009645, NM_170758, NM_008240, NM_008533, NM_126166, NM_029975, NM_009404, NM_001127233, NM_021297, NM_207105, NM_033601, NM_007719, NM_010386, NM_010387, NM_026976, NM_008339, NM_013819, NM_010388, NM_001113356, NM_010260, NM_011610, NM_026810, NM_012060, NM_001159649, NM_173394, NM_172777, NM_001033978, NM_001159711, NM_030711, NM_183390, NM_007552, NM_001146708, NM_001042605, NM_026374, NM_0…		NM_010381, NM_009645, NM_001033978, NM_170758, NM_010382, NM_183390, NM_017401, NM_008240, NM_015790, NM_008813, NM_023143, NM_021349, NM_007827, NM_001037719, NM_012060, NM_001159649, NM_021297, NM_010851, NM_207105, NM_010387, NM_033622, NM_010388, NM_010016, NM_008518, NM_001113356
	GO:0007010	cytoskeleton organization			XM_486246, NM_177429, NM_001166453, NM_008240, NM_007591, NM_019749, NM_007598, NM_080288, NM_001141975, NM_198411, NM_146089, NM_009898, NM_146061, NM_028633, NM_173762, NM_001114085, NM_010369, NM_021278, NM_008634, NM_153068, NM_010227, NM_175260, NM_001146180, NM_172493, NM_001103177, NM_001035532, NM_010937, NM_001161369, NM_026810, NM_021895, NM_011239, NM_010688, NM_001040435, NM_001113331…
	GO:0019321	pentose metabolic process			NM_001081274, NM_026428, NM_153196, NM_001033209, NM_008062
	GO:0019724	B cell mediated immunity			NM_010381, NM_009645, NM_001042605, NM_001146708, NM_015790, NM_023143, NM_001110192, NM_026810, NM_010851, NM_010386, NM_033601, NM_010378, NM_013499, NM_010016, NM_001113356
	GO:0044271	nitrogen compound biosynthetic process			NM_009104, NM_001163336, NM_001170785, NM_001163311, NM_026195, NM_026662, NM_025647, NM_007444, NM_001037746, NM_016966, NM_011596, NM_013477, NM_029128, NM_009272, NM_144900, NM_011220, NM_007421, NM_133809, NM_001110140, NM_007502, NM_027744, NM_001146161, NM_001024468, NM_133224, NM_145569, NM_007494, NM_013614, NM_001139509, NM_008062, NM_001167949, NM_009471, NM_021524, NM_018794, NM_008704…
	GO:0045580	regulation of T cell differentiation			NM_010381, NM_001164062, NM_007552, NM_172142, NM_008240, NM_001042605, NM_008206, NM_010386, NM_010378, NM_013563, NM_009856, NM_028773, NM_007460
	GO:0045619	regulation of lymphocyte differentiation			NM_010381, NM_007552, NM_008240, NM_001146708, NM_008253, NM_001042605, NM_009856, NM_001110192, NM_028773, NM_001164062, NM_172142, NM_008206, NM_010386, NM_010378, NM_013563, NM_007460		NM_010381, NM_172142, NM_008240, NM_008253, NM_013563, NM_009856, NM_028773
	GO:0045621	positive regulation of lymphocyte differentiation			NM_010381, NM_001164062, NM_001042605, NM_010386, NM_010378, NM_013563, NM_009856, NM_028773, NM_001110192, NM_007460
	GO:0050851	antigen receptor-mediated signaling pathway			NM_183390, NM_001159649, NM_001044741, NM_080560, NM_009844, NM_007655, NM_008339, NM_001037099, NM_172285
	GO:0050863	regulation of T cell activation			NM_010381, NM_007552, NM_001081363, NM_008240, NM_001042605, NM_015790, NM_009856, NM_028773, NM_007783, NM_001164062, NM_001037719, NM_172142, NM_009898, NM_008206, NM_010386, NM_010378, NM_013563, NM_033622, NM_008324, NM_007460
	GO:0050867	positive regulation of cell activation			NM_010381, NM_007552, NM_015790, NM_001042605, NM_009602, NM_009856, NM_001110192, NM_028773, NM_029975, NM_019424, NM_001164062, NM_009898, NM_010851, NM_021297, NM_010386, NM_010378, NM_013563, NM_033622, NM_007460
	GO:0051090	regulation of transcription factor activity			NM_010227, NM_172142, NM_021297, NM_010851, NM_008240, NM_080560, NM_010907, NM_009804, NM_126166, NM_021310, NM_007837, NM_008404
	GO:0051251	positive regulation of lymphocyte activation			NM_010381, NM_007552, NM_015790, NM_001042605, NM_009602, NM_009856, NM_001110192, NM_028773, NM_029975, NM_019424, NM_001164062, NM_009898, NM_010851, NM_021297, NM_010386, NM_010378, NM_013563, NM_033622, NM_007460		NM_010381, NM_021297, NM_010851, NM_015790, NM_009602, NM_013563, NM_009856, NM_028773, NM_033622
	GO:0070271	protein complex biogenesis			NM_001081356, XM_486246, NM_009104, NM_146152, NM_007591, NM_001146708, NM_001042605, NM_009448, NM_009447, NM_001163311, NM_001039521, NM_026473, NM_013515, NM_010386, NM_001033140, NM_009450, NM_010227, NM_019501, NM_011653, NM_001162365, NM_001146180, NM_172493, NM_012039, NM_144874, NM_146116, NM_026810, NM_019537, NM_144898, NM_001163276, NM_001025428, NM_001159948, NM_001081008
VI	GO:0019882	antigen processing and presentation		NM_010382, NM_007799, NM_207105, NM_001042605, NM_007591, NM_010386, NM_010387, NM_010388, NM_007460, NM_029975	NM_010381, NM_001033978, NM_010382, NM_007799, NM_007591, NM_001042605, NM_181075, NM_029975, NM_207105, NM_008206, NM_010386, NM_010378, NM_010387, NM_013819, NM_010388, NM_007460
	GO:0034621	cellular macromolecular complex subunit organization		NM_009450, XM_486246, NM_013768, NM_007591, NM_008564, NM_009448, NM_030609, NM_009447, NM_175666, NM_146116, NM_026473, NM_134024, NM_024184, NM_001033140, NM_001122843, NM_001005509	NM_029938, NM_001081356, XM_486246, NM_013768, NM_146152, NM_007591, NM_206882, NM_009448, NM_030609, NM_009447, NM_020034, NM_026473, NM_001033140, NM_029836, NM_010227, NM_009450, NM_011653, NM_001110228, NM_001146180, NM_001162365, NM_008564, NM_172493, NM_178201, NM_175662, NM_175663, NM_175665, NM_175666, NM_172429, NM_146116, NM_026810, NM_019537, NM_144898, NM_148673, NM_024184, NM_178199,…
	GO:0034622	cellular macromolecular complex assembly		NM_009450, XM_486246, NM_013768, NM_007591, NM_008564, NM_009448, NM_030609, NM_009447, NM_175666, NM_146116, NM_026473, NM_134024, NM_024184, NM_001033140, NM_001122843, NM_001005509	NM_029938, NM_001081356, XM_486246, NM_013768, NM_146152, NM_007591, NM_206882, NM_009448, NM_030609, NM_009447, NM_020034, NM_026473, NM_001033140, NM_029836, NM_010227, NM_009450, NM_011653, NM_001110228, NM_001146180, NM_001162365, NM_008564, NM_172493, NM_178201, NM_175662, NM_175663, NM_175665, NM_175666, NM_172429, NM_146116, NM_026810, NM_019537, NM_144898, NM_148673, NM_024184, NM_178199,…
	GO:0043623	cellular protein complex assembly		NM_009450, NM_146116, XM_486246, NM_026473, NM_134024, NM_007591, NM_009448, NM_001033140, NM_009447, NM_001122843	NM_009450, NM_001081356, NM_010227, XM_486246, NM_011653, NM_146152, NM_007591, NM_001162365, NM_001146180, NM_172493, NM_009448, NM_009447, NM_146116, NM_026810, NM_026473, NM_019537, NM_144898, NM_001033140
	GO:0043933	macromolecular complex subunit organization		NM_009450, XM_486246, NM_009104, NM_013768, NM_007591, NM_001042605, NM_008564, NM_009448, NM_009447, NM_030609, NM_175666, NM_144874, NM_146116, NM_026473, NM_134024, NM_010386, NM_024184, NM_001033140, NM_001005509, NM_001122843	NM_029938, NM_009104, NM_146152, NM_009448, NM_009447, NM_030609, NM_001163311, NM_001039521, NM_010386, NM_001033140, NM_029836, NM_009450, NM_019501, NM_011653, NM_001110228, NM_001146180, NM_172493, NM_144874, NM_172429, NM_026810, NM_019537, NM_001163276, NM_001159948, NM_001005509, NM_001081008, NM_001081356, XM_486246, NM_013768, NM_007591, NM_001042605, NM_001146708, NM_206882, NM_020034, …
	GO:0051258	protein polymerization		NM_009450, NM_146116, XM_486246, NM_026473, NM_134024, NM_009448, NM_009447	NM_009450, NM_146116, XM_486246, NM_026473, NM_011653, NM_144898, NM_001146180, NM_172493, NM_009448, NM_009447
	GO:0065003	macromolecular complex assembly		NM_009450, XM_486246, NM_009104, NM_013768, NM_007591, NM_001042605, NM_008564, NM_009448, NM_009447, NM_030609, NM_175666, NM_144874, NM_146116, NM_026473, NM_134024, NM_010386, NM_024184, NM_001033140, NM_001005509, NM_001122843	NM_029938, NM_009104, NM_146152, NM_009448, NM_009447, NM_030609, NM_001163311, NM_001039521, NM_010386, NM_001033140, NM_029836, NM_009450, NM_019501, NM_011653, NM_001110228, NM_001146180, NM_172493, NM_144874, NM_172429, NM_026810, NM_019537, NM_001163276, NM_001159948, NM_001005509, NM_001081008, NM_001081356, XM_486246, NM_013768, NM_007591, NM_001042605, NM_001146708, NM_206882, NM_020034, …
VII	GO:0006302	double-strand break repair	NM_001166457, NM_013752, NM_026810, NM_001127233, NM_027182, NM_001081001, NM_008892, NM_027355, NM_080560, NM_001164223, NM_001122958
	GO:0006606	protein import into nucleus	XM_001473957, NM_133780, NM_010907, NM_153774, NM_001164057, NM_008884, NM_018868, NM_172268, NM_001127233, NM_023565, NM_008467, NM_001009935, NM_010655, XM_001003873
	GO:0008630	DNA damage response, signal transduction resulting in induction of apoptosis	NM_010442, NM_026810, NM_001127233, NM_001081001, NM_019738, NM_133234, NM_001136065, NM_008884
	GO:0010941	regulation of cell death	NM_023680, NM_010295, NM_001146200, NM_007570, NM_001024955, NM_001081001, NM_133234, NM_001136065, NM_009503, NM_001039521, NM_010828, NM_001127233, NM_007569, NM_133658, NM_001113358, NM_001122978, NM_013632, NM_021439, NM_009071, NM_001013372, NM_001081363, NM_153552, NM_009316, NM_001025392, NM_146001, NM_019738, NM_008234, NM_012020, NM_001164709, NM_009256, NM_010937, NM_019635, NM_026810, …
	GO:0016192	vesicle-mediated transport	NM_001083334, NM_001077687, NM_172557, NM_019650, NM_183027, NM_080287, NM_080288, NM_010864, NM_009682, NM_001166024, NM_172784, NM_021433, NM_025960, NM_011436, NM_017477, NM_001077189, NM_153068, NM_028870, NM_016703, NM_001159555, NM_146001, NM_016796, NM_053204, NM_010937, NM_015827, NM_007456, NM_007455, NM_001168273, NM_012060, NM_026969, NM_178070, NM_001159948, NM_001122640, NM_001081084…
	GO:0034504	protein localization in nucleus	XM_001473957, NM_133780, NM_010907, NM_153774, NM_001164057, NM_008884, NM_018868, NM_172268, NM_001127233, NM_023565, NM_008467, NM_001009935, NM_010655, XM_001003873
	GO:0042770	DNA damage response, signal transduction	NM_010442, NM_013752, NM_001166457, NM_001081001, NM_016681, NM_025372, NM_133234, NM_019738, NM_007691, NM_008884, NM_001136065, NM_019710, NM_001127233, NM_026810, NM_001168508
	GO:0042771	DNA damage response, signal transduction by p53 class mediator resulting in induction of apoptosis	NM_001127233, NM_001081001, NM_019738, NM_133234, NM_001136065, NM_008884
	GO:0042981	regulation of apoptosis	NM_023680, NM_010295, NM_001146200, NM_007570, NM_001024955, NM_001081001, NM_133234, NM_001136065, NM_009503, NM_001039521, NM_010828, NM_001127233, NM_007569, NM_133658, NM_001113358, NM_001122978, NM_013632, NM_021439, NM_009071, NM_001013372, NM_001081363, NM_153552, NM_009316, NM_001025392, NM_146001, NM_019738, NM_008234, NM_012020, NM_001164709, NM_009256, NM_010937, NM_019635, NM_026810, …
	GO:0043067	regulation of programmed cell death	NM_023680, NM_010295, NM_001146200, NM_007570, NM_001024955, NM_001081001, NM_133234, NM_001136065, NM_009503, NM_001039521, NM_010828, NM_001127233, NM_007569, NM_133658, NM_001113358, NM_001122978, NM_013632, NM_021439, NM_009071, NM_001013372, NM_001081363, NM_153552, NM_009316, NM_001025392, NM_146001, NM_019738, NM_008234, NM_012020, NM_001164709, NM_009256, NM_010937, NM_019635, NM_026810, …
	GO:0043122	regulation of I-kappaB kinase/NF-kappaB cascade	NM_019980, NM_009316, NM_021297, NM_010851, NM_080560, NM_011053, NM_173394, NM_126166, NM_008518, NM_011604
	GO:0043123	positive regulation of I-kappaB kinase/NF-kappaB cascade	NM_019980, NM_009316, NM_021297, NM_010851, NM_080560, NM_011053, NM_126166, NM_008518, NM_011604
	GO:0045454	cell redox homeostasis	NM_010295, NM_009787, NM_029582, NM_028339, NM_010344, NM_153559, NM_007952, NM_012019, NM_053108, NM_001042513, NM_027959, NM_007837, NM_011032, NM_175150
	GO:0051170	nuclear import	XM_001473957, NM_133780, NM_010907, NM_153774, NM_001164057, NM_008884, NM_018868, NM_172268, NM_001127233, NM_023565, NM_008467, NM_001009935, NM_010655, XM_001003873
VIII	GO:0006364	rRNA processing	NM_178601, NM_001030307, NM_027156, NM_133976, NM_025390, NM_144826, NM_133991, NM_022889, NM_138747, NM_175552, NM_028315, NM_026483, NM_021714, NM_011053, NM_001164578, NM_025310, NM_001163564		NM_178601, NM_001030307, NM_013481, NM_027156, NM_025390, NM_026932, NM_133991, NM_175552, NM_144886, NM_016699, NM_001164578, NM_145396, NM_021552, NM_001163564
	GO:0006886	intracellular protein transport	NM_133780, NM_153774, NM_018753, NM_019650, NM_001164057, NM_008884, NM_009503, NM_183027, NM_018868, NM_001159328, NM_207209, NM_009682, NM_021433, NM_001127233, NM_001009935, NM_019817, NM_024439, NM_010655, NM_017477, XM_001003873, NM_007460, NM_028870, NM_019490, NM_026343, XM_001473957, NM_010907, NM_026386, NM_018818, NM_015827, NM_007456, NM_172268, NM_007455, NM_001168273, NM_145122, NM_0…		NM_146152, NM_001042605, NM_174875, NM_018753, NM_001164057, NM_009503, NM_183027, NM_018868, NM_001127233, NM_016804, NM_011886, NM_028758, NM_021710, NM_025927, NM_019817, NM_024439, NM_001161825, NM_017477, XM_001003873, NM_007460, NM_028870, NM_019490, NM_001099675, NM_016897, NM_027135, NM_053122, NM_010907, NM_013898, NM_026386, NM_018818, NM_175114, XM_983460, NM_007456, NM_007455, NM_0120…
	GO:0016072	rRNA metabolic process	NM_178601, NM_001030307, NM_027156, NM_133976, NM_025390, NM_144826, NM_133991, NM_022889, NM_138747, NM_175552, NM_028315, NM_026483, NM_021714, NM_011053, NM_001164578, NM_025310, NM_001163564		NM_178601, NM_001030307, NM_013481, NM_027156, NM_025390, NM_026932, NM_133991, NM_175552, NM_144886, NM_016699, NM_001164578, NM_145396, NM_021552, NM_001163564
	GO:0022613	ribonucleoprotein complex biogenesis	NM_001030307, NM_001159714, NM_013768, NM_133976, NM_025390, NM_153774, NM_144826, NM_133991, NM_022889, NM_001039521, NM_018868, NM_138747, NM_175552, NM_177325, NM_021714, NM_001164578, NM_025310, NM_194339, NM_178601, NM_027156, NM_026483, NM_028315, NM_026396, NM_011053, NM_016859, NM_177663, NM_001163564		NM_178601, NM_013481, NM_001030307, NM_027156, NM_013768, NM_001110228, NM_025390, NM_026932, NM_133991, NM_001039521, NM_018868, NM_172429, NM_175552, NM_144886, NM_001168600, NM_148673, NM_016699, NM_001164578, NM_016859, NM_145396, NM_021552, NM_177663, NM_001005509, NM_001163564
	GO:0034470	ncRNA processing	NM_001030307, NM_001159595, NM_133976, NM_025390, NM_144826, NM_133991, NM_178632, NM_022889, NM_138747, NM_175552, NM_010067, NM_021714, NM_145540, NM_001164578, NM_026876, NM_029128, NM_025310, NM_178601, NM_033324, NM_026340, NM_027156, NM_027256, NM_027421, NM_023479, NM_026483, NM_028315, NM_011053, NM_145354, NM_001163564		NM_178601, NM_013481, NM_001030307, NM_001013376, NM_027156, NM_026340, NM_025390, NM_027256, NM_026932, NM_133991, NM_178632, NM_001100606, NM_175552, NM_144886, NM_028604, NM_010067, NM_145540, NM_016699, NM_001164578, NM_029128, NM_145396, NM_021552, NM_001163564
	GO:0034613	cellular protein localization	NM_133780, NM_153774, NM_018753, NM_019650, NM_001164057, NM_008884, NM_009503, NM_183027, NM_018868, NM_001159328, NM_207209, NM_009682, NM_021433, NM_001127233, NM_175325, NM_001009935, NM_019817, NM_024439, NM_010655, NM_017477, XM_001003873, NM_007460, NM_028870, NM_019490, NM_026343, XM_001473957, NM_010907, NM_026386, NM_018818, NM_015827, NM_007456, NM_172268, NM_007455, NM_001168273, NM_1…		NM_146152, NM_001042605, NM_174875, NM_018753, NM_001164057, NM_009503, NM_183027, NM_018868, NM_001127233, NM_016804, NM_011886, NM_028758, NM_021710, NM_025927, NM_019817, NM_024439, NM_001161825, NM_017477, XM_001003873, NM_007460, NM_028870, NM_019490, NM_010227, NM_001099675, NM_016897, NM_027135, NM_053122, NM_001165902, NM_010907, NM_013898, NM_026386, NM_018818, NM_175114, XM_983460, NM_0…
	GO:0034660	ncRNA metabolic process	NM_001142950, NM_001030307, NM_001159595, NM_133976, NM_025390, NM_133780, NM_010613, NM_144826, NM_133991, NM_178632, NM_022889, NM_138747, NM_181406, NM_175552, NM_175439, NM_024248, NM_010067, NM_021714, NM_145540, NM_001164578, NM_029128, NM_026876, NM_025310, NM_178601, NM_026340, NM_027156, NM_198653, NM_027421, NM_027256, NM_153168, NM_023479, NM_028315, NM_026483, NM_025936, NM_011053, NM…		NM_001142950, NM_001030307, NM_013481, NM_001013376, NM_025390, NM_015810, NM_133991, NM_178632, NM_001100606, NM_181406, NM_175552, NM_175439, NM_144886, NM_024248, NM_010067, NM_145540, NM_001164578, NM_016699, NM_029128, NM_145396, NM_021552, NM_178601, NM_023637, NM_026340, NM_027156, NM_027256, NM_026932, NM_153168, NM_198246, NM_028604, NM_001163564
	GO:0042254	ribosome biogenesis	NM_178601, NM_194339, NM_001030307, NM_027156, NM_133976, NM_025390, NM_153774, NM_144826, NM_133991, NM_022889, NM_001039521, NM_138747, NM_018868, NM_175552, NM_026483, NM_028315, NM_026396, NM_177325, NM_021714, NM_011053, NM_001164578, NM_016859, NM_025310, NM_177663, NM_001163564		NM_178601, NM_001030307, NM_013481, NM_027156, NM_025390, NM_133991, NM_026932, NM_001039521, NM_018868, NM_175552, NM_144886, NM_001168600, NM_016699, NM_001164578, NM_016859, NM_145396, NM_021552, NM_177663, NM_001005509, NM_001163564
	GO:0046907	intracellular transport	NM_016714, NM_153774, NM_001077687, NM_019650, NM_018753, NM_001164057, NM_009503, NM_183027, NM_001159328, NM_010864, NM_009682, NM_021433, NM_001127233, NM_001114085, NM_017477, NM_028870, XM_001473957, NM_007399, NM_026554, NM_018818, NM_053204, NM_015827, NM_133227, NM_007456, NM_172268, NM_007455, NM_001168273, NM_012060, NM_011505, NM_001159948, NM_009938, NM_172120, NM_133780, NM_008884, N…		NM_146152, NM_174875, NM_018753, NM_001164057, NM_009503, NM_183027, NM_007483, NM_010864, NM_001127233, NM_016804, NM_001114085, NM_025927, NM_001161825, NM_017477, NM_028870, NM_016897, NM_021789, NM_175260, NM_001146049, NM_026554, NM_021502, NM_018818, NM_025432, NM_175114, NM_007456, NM_007455, NM_012060, NM_023409, NM_001159948, NM_001042605, NM_018868, NM_172436, NM_010800, NM_011886, NM_0…
	GO:0070727	cellular macromolecule localization	NM_133780, NM_153774, NM_018753, NM_019650, NM_001164057, NM_008884, NM_009503, NM_183027, NM_018868, NM_001159328, NM_207209, NM_009682, NM_021433, NM_001127233, NM_175325, NM_001009935, NM_019817, NM_024439, NM_010655, NM_017477, XM_001003873, NM_007460, NM_028870, NM_019490, NM_026343, XM_001473957, NM_010907, NM_026386, NM_018818, NM_015827, NM_007456, NM_172268, NM_007455, NM_001168273, NM_1…		NM_146152, NM_001042605, NM_174875, NM_018753, NM_001164057, NM_009503, NM_183027, NM_018868, NM_001127233, NM_016804, NM_011886, NM_028758, NM_021710, NM_025927, NM_019817, NM_024439, NM_001161825, NM_017477, XM_001003873, NM_007460, NM_028870, NM_019490, NM_010227, NM_001099675, NM_016897, NM_027135, NM_053122, NM_001165902, NM_010907, NM_013898, NM_026386, NM_018818, NM_175114, XM_983460, NM_0…
IX	GO:0000075	cell cycle checkpoint	NM_001166457, NM_013752, NM_025372, NM_007691, NM_008884, NM_012039, NM_019710, NM_001127233, NM_175554, NM_001168508, NM_173762, NM_145540, NM_026507					NM_027556, NM_025372, NM_007691, NM_008884, NM_001081362, NM_012039, NM_019710, NM_001127233, NM_175554, NM_173762, NM_145540, NM_026507, NM_011237
	GO:0006350	transcription	NM_028868, NM_019980, NM_175009, NM_026119, NM_001139516, NM_029885, NM_001005343, NM_001039521, NM_001122982, NM_013676, NM_001025597, NM_013914, NM_010678, NM_133658, NM_001122978, NM_001110791, NM_001033355, NM_057172, NM_178732, NM_001081288, NM_028150, NM_153552, NM_001025392, NM_146001, NM_008270, NM_172663, NM_011914, NM_001077265, NM_145484, NM_019426, NM_025541, NM_001039530, XM_619114, …					NM_028868, NM_025690, NM_175009, NM_026119, NM_026900, NM_009442, NM_029885, NM_001005343, NM_199198, NM_013676, NM_001025597, NM_013914, NM_144809, NM_010678, NM_133658, NM_001122978, NM_013594, NM_001025392, NM_146001, NM_008270, NM_019426, NM_001039530, NM_001005358, NM_008589, NM_001114096, NM_001085546, NM_011112, NM_027435, NM_001083319, NM_026110, NM_001024731, NM_011446, NM_026113, NM_001…
	GO:0006397	mRNA processing	NM_197982, NM_133953, NM_001159714, NM_013768, NM_025390, NM_010613, NM_009702, NM_001005343, NM_153053, NM_001102407, NM_172807, NM_133934, NM_027879, NM_021714, NM_018783, NM_016806, NM_001110791, NM_029157, NM_013651, NM_134059, NM_001077363, NM_011358, NM_153552, NM_001037326, NM_027297, NM_008891, NM_001109995, NM_026554, NM_001109913, NM_001078167, NM_026382, NM_026810, NM_198102, NM_001003…		NM_009645, NM_197982, NM_026095, NM_133953, NM_013768, NM_025390, NM_016784, NM_001081633, NM_023153, NM_001102407, NM_153053, NM_133934, NM_016806, NM_025349, NM_144904, NM_013651, NM_134059, NM_001077363, NM_011358, NM_001110228, NM_027297, NM_001109913, NM_026554, NM_001078167, NM_133196, NM_026382, NM_172429, NM_001110129, NM_026810, NM_001003898, NM_021361, NM_148673, NM_053263			NM_021510, NM_133953, NM_013768, NM_001079694, NM_001005343, NM_001102407, NM_027349, NM_175229, NM_016806, NM_013830, NM_013651, NM_134059, XM_619909, NM_001077363, NM_011358, NM_027297, NM_008891, NM_001109913, NM_026554, NM_026382, NM_198102, NM_001003898, NM_011112, NM_053263, NM_177806, NM_027494
	GO:0006403	RNA localization	NM_177586, NM_011240, NM_001080794, NM_016714, NM_153552, NM_175009, NM_010613, NM_026554, NM_134010, NM_007916, NM_001102407, NM_133227, NM_172268, NM_001166589, NM_029457, NM_028233, NM_016806, NM_172288, NM_172410, NM_013932, NM_008031					NM_001002929, NM_011240, NM_175009, NM_026554, NM_001102407, NM_133227, NM_172268, NM_001166589, NM_029457, NM_016806, NM_172288, NM_172410, NM_013932
	GO:0006730	one-carbon metabolic process	NM_008638, NM_007570, NM_001003960, NM_013768, NM_054089, NM_028292, NM_001130008, NM_001081340, NM_008234, NM_138745, NM_019721, NM_010321, NM_001170785, NM_145569, NM_133991, NM_019426, NM_001159331, NM_026984, NM_026526, NM_010049, NM_010067, NM_007569, NM_172262, NM_025310					NM_013594, NM_023773, NM_013768, NM_001081340, NM_001081049, NM_138745, NM_008234, NM_001170785, NM_145569, NM_133991, NM_019426, NM_001159331, NM_026984, NM_144809, NM_010049, NM_009801, NM_025310
	GO:0006913	nucleocytoplasmic transport	XM_001473957, NM_016714, NM_007399, NM_133780, NM_010907, NM_153774, NM_026554, NM_001164057, NM_008884, NM_133227, NM_018868, NM_172268, NM_001127233, NM_023565, NM_008467, NM_172288, NM_001009935, NM_013932, NM_010655, XM_001003873					NM_133780, NM_153774, NM_026554, NM_001164057, NM_008884, NM_133227, NM_018868, NM_172268, NM_001127233, NM_172288, NM_013932, NM_001009935, NM_153416, NM_001122843
	GO:0008380	RNA splicing	NM_197982, NM_133953, NM_001159714, NM_013768, NM_010613, NM_009702, NM_001005343, NM_153053, NM_001102407, NM_172807, NM_133934, NM_027879, NM_021714, NM_018783, NM_016806, NM_001110791, NM_029157, NM_013651, NM_134059, NM_001077363, NM_011358, NM_153552, NM_027297, NM_008891, NM_001109995, NM_026554, NM_001109913, NM_001078167, NM_026382, NM_198102, NM_001003898, NM_053263, NM_152810, NM_027494		NM_197982, NM_026095, NM_133953, NM_013768, NM_016784, NM_001081633, NM_023153, NM_001102407, NM_153053, NM_133934, NM_016806, NM_025349, NM_013651, NM_134059, NM_001077363, NM_011358, NM_001110228, NM_027297, NM_001109913, NM_026554, NM_001078167, NM_026382, NM_172429, NM_001110129, NM_001003898, NM_021361, NM_148673, NM_053263			NM_021510, XM_619909, NM_001077363, NM_011358, NM_133953, NM_013768, NM_008891, NM_027297, NM_001079694, NM_001109913, NM_026554, NM_001005343, NM_026382, NM_001102407, NM_001003898, NM_198102, NM_175229, NM_016806, NM_053263, NM_013830, NM_013651, NM_134059, NM_177806, NM_027494
	GO:0015931	nucleobase, nucleoside, nucleotide and nucleic acid transport	NM_177586, NM_011240, NM_001080794, NM_016714, NM_153552, NM_175009, NM_010613, NM_026554, NM_134010, NM_007916, NM_001102407, NM_133227, NM_172268, NM_001166589, NM_029457, NM_028233, NM_016806, NM_172288, NM_172410, NM_013932, NM_008031					NM_001002929, NM_011240, NM_175009, NM_026554, NM_001102407, NM_133227, NM_172268, NM_001166589, NM_029457, NM_016806, NM_172288, NM_172410, NM_013932
	GO:0016071	mRNA metabolic process	NM_197982, NM_133953, NM_001159714, NM_013768, NM_025390, NM_010613, NM_009702, NM_019721, NM_001005343, NM_153053, NM_001102407, NM_172807, NM_133934, NM_027879, NM_018783, NM_021714, NM_016806, NM_001110791, NM_029157, NM_153403, NM_013651, NM_134059, NM_178246, NM_001077363, NM_011358, NM_153552, NM_001037326, NM_027297, NM_008891, NM_001109995, NM_026554, NM_027869, NM_001109913, NM_001078167…		NM_009645, NM_197982, NM_026095, NM_133953, NM_013768, NM_025390, NM_016784, NM_001081633, NM_023153, NM_153053, NM_001102407, NM_133934, NM_016806, NM_016699, NM_025349, NM_144904, NM_013651, NM_134059, NM_178246, NM_001077363, NM_011358, NM_001110228, NM_027297, NM_026554, NM_001109913, NM_001078167, NM_001077265, NM_026382, NM_133196, NM_172429, NM_001110129, NM_001122829, NM_026810, NM_001003…			NM_021510, NM_133953, NM_013768, NM_001079694, NM_001005343, NM_001102407, NM_027349, NM_175229, NM_016806, NM_013830, NM_153403, NM_013651, NM_134059, NM_178246, XM_619909, NM_001077363, NM_011358, NM_027297, NM_008891, NM_001109913, NM_027869, NM_026554, NM_026382, NM_001122829, NM_009884, NM_198102, NM_001003898, NM_011112, NM_133761, NM_053263, NM_177806, NM_027494
	GO:0032259	methylation	NM_007570, NM_001003960, NM_054089, NM_013768, NM_001130008, NM_001081340, NM_008234, NM_019721, NM_133991, NM_019426, NM_001159331, NM_026984, NM_026526, NM_007569, NM_010067, NM_172262, NM_025310					NM_001159331, NM_026984, NM_013594, NM_023773, NM_144809, NM_013768, NM_001081340, NM_001081049, NM_008234, NM_025310, NM_133991, NM_019426
	GO:0043414	biopolymer methylation	NM_007570, NM_001003960, NM_054089, NM_013768, NM_001130008, NM_001081340, NM_019721, NM_008234, NM_133991, NM_019426, NM_026984, NM_007569, NM_010067, NM_172262, NM_025310					NM_026984, NM_013594, NM_023773, NM_144809, NM_013768, NM_001081340, NM_001081049, NM_008234, NM_025310, NM_133991, NM_019426
	GO:0050657	nucleic acid transport	NM_177586, NM_011240, NM_001080794, NM_016714, NM_153552, NM_175009, NM_010613, NM_026554, NM_134010, NM_007916, NM_001102407, NM_133227, NM_172268, NM_001166589, NM_029457, NM_028233, NM_016806, NM_172288, NM_172410, NM_013932, NM_008031					NM_001002929, NM_011240, NM_175009, NM_026554, NM_001102407, NM_133227, NM_172268, NM_001166589, NM_029457, NM_016806, NM_172288, NM_172410, NM_013932
	GO:0050658	RNA transport	NM_177586, NM_011240, NM_001080794, NM_016714, NM_153552, NM_175009, NM_010613, NM_026554, NM_134010, NM_007916, NM_001102407, NM_133227, NM_172268, NM_001166589, NM_029457, NM_028233, NM_016806, NM_172288, NM_172410, NM_013932, NM_008031					NM_001002929, NM_011240, NM_175009, NM_026554, NM_001102407, NM_133227, NM_172268, NM_001166589, NM_029457, NM_016806, NM_172288, NM_172410, NM_013932
	GO:0051028	mRNA transport	NM_177586, NM_011240, NM_001080794, NM_016714, NM_153552, NM_175009, NM_010613, NM_026554, NM_134010, NM_007916, NM_001102407, NM_133227, NM_172268, NM_001166589, NM_029457, NM_028233, NM_172288, NM_172410, NM_013932, NM_008031					NM_172268, NM_001002929, NM_011240, NM_175009, NM_001166589, NM_029457, NM_172288, NM_172410, NM_026554, NM_013932, NM_133227, NM_001102407
	GO:0051052	regulation of DNA metabolic process	NM_001166457, NM_026810, NM_001127233, NM_009884, NM_176841, NM_001081001, NM_001001882, NM_175554, NM_025372, NM_027355, NM_080560, NM_013632					NM_001081001, NM_176841, NM_025372, NM_001001882, NM_027355, NM_177372, NM_009442, NM_001127233, NM_009884, NM_001042527, NM_175554, NM_080560, NM_013632
	GO:0051169	nuclear transport	XM_001473957, NM_016714, NM_007399, NM_133780, NM_010907, NM_153774, NM_026554, NM_001164057, NM_008884, NM_133227, NM_018868, NM_172268, NM_001127233, NM_023565, NM_008467, NM_172288, NM_001009935, NM_013932, NM_010655, XM_001003873					NM_133780, NM_153774, NM_026554, NM_001164057, NM_008884, NM_133227, NM_018868, NM_172268, NM_001127233, NM_172288, NM_013932, NM_001009935, NM_153416, NM_001122843
	GO:0051236	establishment of RNA localization	NM_177586, NM_011240, NM_001080794, NM_016714, NM_153552, NM_175009, NM_010613, NM_026554, NM_134010, NM_007916, NM_001102407, NM_133227, NM_172268, NM_001166589, NM_029457, NM_028233, NM_016806, NM_172288, NM_172410, NM_013932, NM_008031					NM_001002929, NM_011240, NM_175009, NM_026554, NM_001102407, NM_133227, NM_172268, NM_001166589, NM_029457, NM_016806, NM_172288, NM_172410, NM_013932
	GO:0051726	regulation of cell cycle	NM_148952, NM_001166457, XM_884320, NM_001081001, NM_007591, NM_025372, NM_199068, NM_007691, NM_008884, NM_010828, NM_009870, NM_008655, NM_001127233, NM_001037134, NM_175554, NM_173762, NM_145540, NM_026507, NM_007836, NM_013752, NM_001081363, NM_138757, NM_008086, NM_012039, NM_010937, NM_019710, NM_172268, NM_007633, NM_001083958, NM_001168508, NM_008416, NM_008518					NM_148952, NM_027556, NM_001081001, NM_007591, NM_025372, NM_007691, NM_008884, NM_007668, NM_010828, NM_009870, NM_001127233, NM_001037134, NM_175554, NM_173762, NM_145540, NM_026507, NM_007836, NM_001081363, NM_008086, NM_001081362, NM_012039, NM_019710, NM_172268, NM_007633, NM_001040435, NM_011237, NM_008518
X	GO:0002253	activation of immune response			NM_183390, NM_010907, NM_023143, NM_007655, NM_001037099, NM_001159649, NM_001044741, NM_010851, NM_021297, NM_080560, NM_009844, NM_008339, NM_013499, NM_010016, NM_001113356, NM_172285	NM_007827, NM_001161428, NM_183390, NM_001159649, NM_010851, NM_080560, NM_023143, NM_010907, NM_008979, NM_001037099, NM_010016, NM_001113356	NM_007827, NM_183390, NM_001159649, NM_021297, NM_010851, NM_023143, NM_010907, NM_008979, NM_001037099, NM_010016, NM_001113356
	GO:0002694	regulation of leukocyte activation			NM_007552, NM_008240, NM_001146708, NM_001042605, NM_009602, NM_001110192, NM_029975, NM_019424, NM_009898, NM_021297, NM_010386, NM_033622, NM_008324, NM_007460, NM_010381, NM_001081363, NM_008253, NM_015790, NM_009856, NM_028773, NM_007783, NM_001164062, NM_001037719, NM_172142, NM_010851, NM_008206, NM_010378, NM_013563	NM_010381, NM_008240, NM_015790, NM_008253, NM_009602, NM_021349, NM_009856, NM_028773, NM_010748, NM_001037719, NM_172142, NM_010851, NM_010378, NM_013563, NM_033622	NM_010381, NM_008240, NM_015790, NM_008253, NM_009602, NM_021349, NM_009856, NM_028773, NM_001037719, NM_172142, NM_010851, NM_021297, NM_013563, NM_033622
	GO:0002764	immune response-regulating signal transduction			NM_001037719, NM_183390, NM_001159649, NM_001044741, NM_010851, NM_080560, NM_010907, NM_009844, NM_007655, NM_008339, NM_012009, NM_001037099, NM_172285	NM_001161428, NM_001037719, NM_183390, NM_001159649, NM_010851, NM_080560, NM_010907, NM_012009, NM_008979, NM_001037099	NM_001037719, NM_183390, NM_001159649, NM_010851, NM_010907, NM_012009, NM_008979, NM_001037099
	GO:0048584	positive regulation of response to stimulus			NM_001166457, NM_183390, XM_884320, NM_126166, NM_007655, NM_001136065, NM_001037099, NM_029975, NM_001044741, NM_021297, NM_027423, NM_010386, NM_013819, NM_008339, NM_033622, NM_013499, NM_008324, NM_001113356, NM_010381, NM_023143, NM_010907, NM_028773, NM_001164062, NM_001159649, NM_010851, NM_080560, NM_009844, NM_010378, NM_010016, NM_172285	NM_010381, NM_001166457, NM_183390, NM_010907, NM_023143, NM_001136065, NM_028773, NM_001037099, NM_001161428, NM_007827, NM_001159649, NM_010851, NM_080560, NM_010378, NM_033622, NM_010016, NM_008979, NM_001113356	NM_010381, NM_001166457, NM_183390, NM_010907, NM_023143, NM_001136065, NM_028773, NM_001037099, NM_007827, NM_001159649, NM_010851, NM_021297, NM_033622, NM_010016, NM_008979, NM_001113356
	GO:0050778	positive regulation of immune response			NM_183390, NM_007655, NM_001037099, NM_029975, NM_021297, NM_001044741, NM_027423, NM_010386, NM_008339, NM_013819, NM_033622, NM_013499, NM_008324, NM_001113356, NM_010381, NM_023143, NM_010907, NM_028773, NM_001164062, NM_001159649, NM_010851, NM_080560, NM_010378, NM_009844, NM_010016, NM_172285	NM_010381, NM_183390, NM_010907, NM_023143, NM_028773, NM_001037099, NM_001161428, NM_007827, NM_001159649, NM_010851, NM_080560, NM_010378, NM_033622, NM_008979, NM_010016, NM_001113356	NM_010381, NM_183390, NM_010907, NM_023143, NM_028773, NM_001037099, NM_007827, NM_001159649, NM_010851, NM_021297, NM_033622, NM_008979, NM_010016, NM_001113356
	GO:0050864	regulation of B cell activation			NM_001164062, NM_001037719, NM_007552, NM_021297, NM_008240, NM_008253, NM_001146708, NM_009602, NM_013563, NM_028773, NM_033622, NM_001110192	NM_001037719, NM_008240, NM_008253, NM_009602, NM_021349, NM_013563, NM_028773, NM_033622	NM_001037719, NM_021297, NM_008240, NM_008253, NM_009602, NM_021349, NM_013563, NM_028773, NM_033622
	GO:0050865	regulation of cell activation			NM_007552, NM_008240, NM_001146708, NM_001042605, NM_009602, NM_001110192, NM_029975, NM_019424, NM_009898, NM_021297, NM_010386, NM_033622, NM_008324, NM_007460, NM_010381, NM_001081363, NM_008253, NM_015790, NM_009856, NM_028773, NM_007783, NM_001164062, NM_001037719, NM_172142, NM_010851, NM_008206, NM_010378, NM_013563	NM_010381, NM_008240, NM_015790, NM_008253, NM_009602, NM_021349, NM_009856, NM_028773, NM_010748, NM_001037719, NM_172142, NM_010851, NM_010378, NM_013563, NM_033622	NM_010381, NM_008240, NM_015790, NM_008253, NM_009602, NM_021349, NM_009856, NM_028773, NM_001037719, NM_172142, NM_010851, NM_021297, NM_013563, NM_033622
	GO:0051101	regulation of DNA binding			NM_010227, NM_172142, NM_021297, NM_010851, NM_008240, NM_080560, NM_010907, NM_009804, NM_126166, NM_001136065, NM_021310, NM_007837, NM_008404, NM_001145824	NM_001025432, NM_172142, NM_010851, NM_008240, NM_080560, NM_010907, NM_001136065, NM_001111026, NM_001145824	NM_001025432, NM_172142, NM_021297, NM_010851, NM_008240, NM_010907, NM_001136065, NM_001111026, NM_001145824
	GO:0051249	regulation of lymphocyte activation			NM_007552, NM_008240, NM_001146708, NM_001042605, NM_009602, NM_001110192, NM_029975, NM_019424, NM_009898, NM_021297, NM_010386, NM_033622, NM_008324, NM_007460, NM_010381, NM_001081363, NM_008253, NM_015790, NM_009856, NM_028773, NM_007783, NM_001164062, NM_001037719, NM_172142, NM_010851, NM_008206, NM_010378, NM_013563	NM_010381, NM_008240, NM_015790, NM_008253, NM_009602, NM_021349, NM_009856, NM_028773, NM_010748, NM_001037719, NM_172142, NM_010851, NM_010378, NM_013563, NM_033622	NM_010381, NM_008240, NM_015790, NM_008253, NM_009602, NM_021349, NM_009856, NM_028773, NM_001037719, NM_172142, NM_010851, NM_021297, NM_013563, NM_033622
XI	GO:0002478	antigen processing and presentation of exogenous peptide antigen		NM_010382, NM_007799, NM_207105, NM_001042605, NM_010386, NM_010387, NM_010388	NM_010381, NM_010382, NM_007799, NM_207105, NM_001042605, NM_008206, NM_010386, NM_010378, NM_010387, NM_013819, NM_010388, NM_181075		NM_010381, NM_010382, NM_007799, NM_207105, NM_010387, NM_010388
	GO:0002495	antigen processing and presentation of peptide antigen via MHC class II		NM_010382, NM_007799, NM_207105, NM_001042605, NM_010386, NM_010387, NM_010388	NM_010381, NM_010382, NM_007799, NM_207105, NM_001042605, NM_008206, NM_010386, NM_010378, NM_010387, NM_010388, NM_181075	NM_010381, NM_001161428, NM_007799, NM_010378, NM_010387, NM_010388	NM_010381, NM_010382, NM_007799, NM_207105, NM_010387, NM_010388
	GO:0002504	antigen processing and presentation of peptide or polysaccharide antigen via MHC class II		NM_010382, NM_007799, NM_207105, NM_001042605, NM_010386, NM_010387, NM_010388	NM_010381, NM_001033978, NM_010382, NM_007799, NM_207105, NM_001042605, NM_008206, NM_010386, NM_010378, NM_010387, NM_010388, NM_181075	NM_010381, NM_001033978, NM_001161428, NM_007799, NM_010378, NM_010387, NM_010388	NM_010381, NM_001033978, NM_010382, NM_007799, NM_207105, NM_010387, NM_010388
	GO:0002684	positive regulation of immune system process			NM_007552, NM_183390, NM_008240, NM_001042605, NM_009602, NM_007655, NM_001110192, NM_001037099, NM_029975, NM_019424, NM_009898, NM_007645, NM_021297, NM_001044741, NM_027423, NM_010386, NM_013819, NM_008339, NM_013499, NM_033622, NM_008324, NM_007460, NM_001113356, NM_010381, NM_015790, NM_023143, NM_010907, NM_009856, NM_028773, NM_001164062, NM_001159649, NM_010851, NM_080560, NM_009844, NM_0…	NM_010381, NM_183390, NM_008240, NM_015790, NM_010907, NM_009602, NM_023143, NM_009856, NM_028773, NM_001037099, NM_001161428, NM_007827, NM_010748, NM_001159649, NM_010851, NM_080560, NM_010378, NM_013563, NM_033622, NM_010016, NM_008979, NM_001113356	NM_010381, NM_183390, NM_008240, NM_015790, NM_010907, NM_009602, NM_023143, NM_009856, NM_028773, NM_001037099, NM_007827, NM_001159649, NM_021297, NM_010851, NM_013563, NM_033622, NM_010016, NM_008979, NM_001113356
	GO:0019884	antigen processing and presentation of exogenous antigen		NM_010382, NM_007799, NM_207105, NM_001042605, NM_010386, NM_010387, NM_010388, NM_007460	NM_010381, NM_010382, NM_007799, NM_001042605, NM_181075, NM_207105, NM_008206, NM_010386, NM_010387, NM_010378, NM_013819, NM_010388, NM_007460		NM_010381, NM_010382, NM_007799, NM_207105, NM_010387, NM_010388
	GO:0019886	antigen processing and presentation of exogenous peptide antigen via MHC class II		NM_010382, NM_007799, NM_207105, NM_001042605, NM_010386, NM_010387, NM_010388	NM_010381, NM_010382, NM_007799, NM_207105, NM_001042605, NM_008206, NM_010386, NM_010378, NM_010387, NM_010388, NM_181075	NM_010381, NM_001161428, NM_007799, NM_010378, NM_010387, NM_010388	NM_010381, NM_010382, NM_007799, NM_207105, NM_010387, NM_010388
	GO:0048002	antigen processing and presentation of peptide antigen		NM_010382, NM_007799, NM_207105, NM_001042605, NM_007591, NM_010386, NM_010387, NM_010388	NM_010381, NM_010382, NM_007799, NM_207105, NM_001042605, NM_007591, NM_008206, NM_010386, NM_010378, NM_010387, NM_013819, NM_010388, NM_181075		NM_010381, NM_010382, NM_007799, NM_207105, NM_010387, NM_010388
XII	GO:0000087	M phase of mitotic cell cycle	NM_001113179, NM_001077712, NM_146171, NM_183046, NM_198605, NM_009847, NM_025372, NM_009481, NM_011849, XM_485921, NM_010615, NM_022889, NM_146089, NM_001163579, NM_019774, NM_023223, NM_173762, NM_001114085, NM_011121, NM_175265, NM_007896, NM_026507, NM_009832, NM_009773, NM_007790, NM_001081363, NM_007684, NM_027707, NM_146235, NM_008234, NM_012039, NM_019710, NM_172578, NM_028390, NM_008017,…	NM_146171, NM_001081363, NM_183046, NM_011121, NM_001114085, NM_173762, NM_023223, NM_007634, NM_133762, NM_175265, NM_026507, NM_025928, NM_026282, NM_017407, NM_009773	NM_173867, NM_001113179, NM_009828, NM_008927, NM_025372, NM_011849, XM_485921, NM_146089, NM_028633, NM_023223, NM_173762, NM_001114085, NM_011121, NM_007896, NM_026507, NM_025928, NM_026282, NM_009773, NM_019405, NM_001081363, NM_010892, NM_146235, NM_181394, NM_012039, NM_019710, NM_025635, NM_007659, NM_007658, NM_028390, NM_027975, NM_007634, NM_009282, NM_023284			NM_001113179, NM_146171, NM_175300, NM_183046, NM_198605, NM_009847, NM_025372, NM_011849, NM_010615, NM_021886, NM_001081373, NM_146089, NM_001163579, NM_019774, NM_023223, NM_173762, NM_001114085, NM_011121, NM_178113, NM_175265, NM_026507, NM_133786, NM_016756, NM_007790, NM_001081363, NM_027707, NM_146235, NM_008234, NM_012039, NM_019710, NM_172578, NM_001042421, NM_028390, NM_008017, NM_0010…
	GO:0000278	mitotic cell cycle	NM_148952, NM_001113179, NM_001077712, NM_146171, NM_183046, NM_198605, NM_009847, NM_025372, NM_009481, NM_011849, XM_485921, NM_010615, NM_007691, NM_022889, NM_146089, NM_001163579, NM_019774, NM_023223, NM_173762, NM_001114085, NM_011121, NM_175265, NM_007896, NM_026507, NM_007836, NM_009832, NM_009773, NM_007790, NM_001081363, NM_007684, NM_027707, NM_008892, NM_146235, NM_008234, NM_012039,…	NM_148952, NM_146171, NM_001081363, NM_183046, NM_011121, NM_001114085, NM_134024, NM_173762, NM_023223, NM_007634, NM_133762, NM_175265, NM_026507, NM_025928, NM_026282, NM_017407, NM_009773	NM_148952, NM_173867, NM_001113179, NM_009828, NM_008927, NM_025372, NM_011849, XM_485921, NM_146089, NM_001164109, NM_028633, NM_023223, NM_173762, NM_001114085, NM_011121, NM_009584, NM_007896, NM_026507, NM_025928, NM_026282, NM_009773, NM_019405, NM_001081363, NM_008892, NM_010892, NM_146235, NM_181394, NM_012039, NM_019710, NM_025635, NM_007659, NM_007658, NM_028390, NM_007634, NM_027975, NM…			NM_148952, NM_001113179, NM_146171, NM_175300, NM_183046, NM_198605, NM_009847, NM_025372, NM_011849, NM_010615, NM_007691, NM_021886, NM_001081373, NM_146089, NM_001163579, NM_019774, NM_023223, NM_173762, NM_001114085, NM_011121, NM_178113, NM_175265, NM_026507, NM_007836, NM_133786, NM_016756, NM_007790, NM_001081363, NM_027707, NM_008892, NM_146235, NM_008234, NM_012039, NM_019710, NM_172578,…
	GO:0000279	M phase	NM_001077712, NM_001014996, NM_027182, NM_001081001, NM_009847, NM_009481, XM_485921, NM_001141975, NM_146089, NM_011121, NM_023223, NM_001114085, NM_026507, NM_001081363, NM_027707, NM_146235, NM_008234, NM_019710, NM_007658, NM_028390, NM_026810, NM_012012, NM_001033244, NM_001081117, NM_001113179, NM_146171, NM_183046, NM_198605, NM_025372, NM_011849, NM_010615, NM_022889, NM_001163579, NM_019…	NM_146171, NM_001081363, NM_001014976, NM_008613, NM_183046, NM_011121, NM_001114085, NM_134024, NM_173762, NM_023223, NM_007634, NM_133762, NM_175265, NM_026507, NM_025928, NM_026282, NM_001081117, NM_017407, NM_016925, NM_009773	NM_173867, NM_001113179, NM_009828, NM_021346, NM_008927, NM_025372, NM_001168244, NM_011849, XM_485921, NM_001141975, NM_146089, NM_028633, NM_023223, NM_173762, NM_001114085, NM_011121, NM_007896, NM_026507, NM_025928, NM_026282, NM_016925, NM_009773, NM_019405, NM_001081363, NM_008613, NM_010892, NM_181394, NM_146235, NM_012039, NM_019710, NM_025635, NM_007659, NM_028390, NM_007658, NM_026810,…			NM_001014996, NM_027182, NM_175300, NM_001081001, NM_009847, NM_001081373, NM_146089, NM_001111119, NM_144809, NM_011121, NM_023223, NM_001114085, NM_178113, NM_026507, NM_176979, NM_016756, NM_001081363, NM_027707, NM_146235, NM_008234, NM_019710, NM_028390, NM_001040435, NM_012012, NM_001033244, NM_001081117, NM_001113179, NM_146171, NM_001014976, NM_183046, NM_198605, NM_025372, NM_011849, NM_…
	GO:0000280	nuclear division	NM_001113179, NM_001077712, NM_146171, NM_183046, NM_198605, NM_009847, NM_025372, NM_009481, NM_011849, XM_485921, NM_010615, NM_022889, NM_146089, NM_001163579, NM_019774, NM_023223, NM_173762, NM_001114085, NM_011121, NM_175265, NM_007896, NM_026507, NM_009832, NM_009773, NM_007790, NM_007684, NM_027707, NM_146235, NM_008234, NM_012039, NM_019710, NM_172578, NM_008017, NM_007658, NM_028390, NM…	NM_146171, NM_183046, NM_011121, NM_001114085, NM_173762, NM_023223, NM_007634, NM_133762, NM_175265, NM_026507, NM_025928, NM_026282, NM_009773, NM_017407	NM_173867, NM_001113179, NM_009828, NM_008927, NM_025372, NM_011849, XM_485921, NM_146089, NM_028633, NM_023223, NM_173762, NM_001114085, NM_011121, NM_007896, NM_026507, NM_025928, NM_026282, NM_009773, NM_019405, NM_010892, NM_146235, NM_181394, NM_012039, NM_019710, NM_025635, NM_007659, NM_007658, NM_028390, NM_027975, NM_007634, NM_009282, NM_023284			NM_001113179, NM_146171, NM_175300, NM_183046, NM_198605, NM_009847, NM_025372, NM_011849, NM_010615, NM_021886, NM_001081373, NM_146089, NM_001163579, NM_019774, NM_023223, NM_173762, NM_001114085, NM_011121, NM_178113, NM_175265, NM_026507, NM_133786, NM_016756, NM_007790, NM_027707, NM_146235, NM_008234, NM_012039, NM_019710, NM_172578, NM_001042421, NM_008017, NM_028390, NM_001025779, NM_0098…
	GO:0006259	DNA metabolic process	NM_009103, NM_001003960, NM_009104, NM_027182, NM_001081001, NM_001001882, NM_145946, NM_027355, NM_080446, NM_001164057, NM_001127233, NM_010067, NM_175554, NM_133658, NM_145540, NM_028119, NM_176841, NM_008892, NM_028875, NM_172663, NM_027290, NM_001159369, NM_008234, NM_009409, NM_027196, NM_012020, NM_028347, NM_019426, NM_025541, NM_009408, NM_019710, NM_012019, NM_007633, NM_030198, NM_0011…	NM_009104, NM_001001882, NM_001012638, NM_080446, NM_001164057, NM_001127233, NM_175554, NM_001122958, NM_183089, NM_016925, NM_001111078, NM_178891, NM_028875, NM_001159369, NM_008563, NM_008564, NM_021310, NM_008568, NM_028347, NM_008565, NM_008566, NM_177331, NM_001122829, NM_025454, NM_011237	NM_009645, NM_007415, NM_001166457, NM_009104, NM_001081981, NM_001168225, NM_015810, NM_025372, NM_001001882, NM_001012638, XM_001480943, NM_001164057, NM_012048, NM_009031, NM_028083, NM_001127233, NM_010067, NM_175554, NM_133658, NM_145540, NM_009584, NM_028119, NM_016925, NM_001111078, NM_008892, NM_026189, NM_028228, NM_015790, NM_008563, NM_001159369, NM_008564, NM_027196, NM_021310, NM_028…			NM_009104, NM_027182, NM_011015, NM_001081001, NM_001001882, NM_145946, NM_027355, NM_001081049, NM_080446, NM_001164057, NM_001081373, NM_001081475, NM_001127233, NM_175554, NM_133658, NM_145540, NM_176979, NM_001010833, NM_013594, NM_001081107, NM_176841, NM_008892, NM_028875, NM_027290, NM_177372, NM_001159369, NM_008234, NM_027196, NM_019426, NM_009408, NM_019710, NM_012019, NM_007633, NM_030…
	GO:0006260	DNA replication	NM_009103, NM_009104, NM_001081001, NM_025372, NM_080446, NM_001164057, NM_001037134, NM_183089, NM_176841, NM_008892, NM_028228, NM_001159369, NM_027290, NM_008563, NM_008564, NM_027196, NM_001164223, NM_008568, NM_008565, NM_009408, NM_008566, NM_007633, NM_030198, NM_001025779, NM_001122829, NM_025454, NM_033618, NM_001122822, NM_011258, NM_011133	NM_001122829, NM_025454, NM_009104, NM_001159369, NM_080446, NM_008563, NM_008564, NM_001164057, NM_008568, NM_183089, NM_008565, NM_008566	NM_009104, NM_008892, NM_001081981, NM_025372, NM_028228, NM_015810, NM_001159369, NM_008563, NM_027196, NM_008564, NM_001164057, NM_012048, NM_008568, NM_008565, NM_008566, NM_009031, NM_028083, NM_001122829, NM_025454, NM_001001184, NM_009584, NM_011133, NM_001161623			NM_009104, NM_011015, NM_001081001, NM_025372, NM_080446, NM_001164057, NM_001081475, NM_028083, NM_001037134, NM_183089, NM_176841, NM_008892, NM_028228, NM_001159369, NM_177372, NM_027290, NM_008563, NM_008564, NM_027196, NM_011284, NM_008568, NM_008565, NM_009408, NM_008566, NM_007633, NM_030198, NM_001025779, NM_001122829, NM_025454, NM_033618, NM_011258, NM_001042527, NM_011132, NM_011133, N…
	GO:0006261	DNA-dependent DNA replication	NM_001081001, NM_008892, NM_025372, NM_008563, NM_080446, NM_008564, NM_008568, NM_009408, NM_008565, NM_008566, NM_007633, NM_001037134, NM_011133	NM_080446, NM_008563, NM_008564, NM_008568, NM_008565, NM_008566	NM_008892, NM_025372, NM_001001184, NM_008563, NM_011133, NM_008564, NM_001161623, NM_008568, NM_008565, NM_008566			NM_001081001, NM_008892, NM_025372, NM_008563, NM_177372, NM_080446, NM_008564, NM_008568, NM_009408, NM_008565, NM_008566, NM_007633, NM_001037134, NM_011133
	GO:0006270	DNA replication initiation	NM_007633, NM_001037134, NM_008892, NM_008563, NM_008564, NM_008568, NM_008565, NM_008566	NM_008563, NM_008564, NM_008568, NM_008565, NM_008566	NM_008892, NM_008563, NM_008564, NM_001161623, NM_008568, NM_008565, NM_008566			NM_007633, NM_001037134, NM_008892, NM_008563, NM_008564, NM_008568, NM_008565, NM_008566
	GO:0006281	DNA repair	NM_007415, NM_001166457, NM_027182, NM_001081001, NM_145946, NM_001001882, NM_027355, NM_007691, NM_001127233, NM_175554, NM_133658, NM_145540, NM_001122958, NM_028119, NM_028039, NM_016925, NM_007790, NM_001111078, NM_013752, NM_009632, NM_008892, NM_028875, NM_172663, NM_001159369, NM_145588, NM_001164223, NM_028347, NM_009530, NM_025541, NM_019710, NM_177331, NM_001122829, NM_026810, NM_175337…			NM_025695, NM_001166457, NM_008892, NM_001168225, NM_026189, NM_028875, NM_015810, NM_012048, NM_001080949, NM_175337, NM_080560, NM_011159, NM_010830, NM_009764, NM_001146081, NM_028119, NM_178912		NM_007415, NM_027182, NM_001081001, NM_145946, NM_001001882, NM_027355, NM_007691, NM_001081373, NM_001110214, NM_028083, NM_001127233, NM_175554, NM_133658, NM_145540, NM_001122958, NM_176979, NM_001010833, NM_028039, NM_016925, NM_007790, NM_001111078, NM_009632, NM_008892, NM_028875, NM_177372, NM_001159369, NM_009530, NM_019710, NM_177331, NM_001122829, NM_175337, NM_033618, NM_001042527, NM_…
	GO:0006396	RNA processing	NM_133953, NM_001159595, NM_025390, NM_009702, NM_133991, NM_178632, NM_001005343, NM_175552, NM_172807, NM_027879, NM_010067, NM_145540, NM_016806, NM_029128, NM_026876, NM_001110791, NM_025310, NM_001114977, NM_178601, NM_001077363, NM_011358, NM_153552, NM_027156, NM_001037326, NM_027297, NM_001109995, NM_008891, NM_001109913, NM_026554, NM_027256, NM_028315, NM_026810, NM_198102, NM_011112, N…		NM_009645, NM_013481, NM_001013376, NM_133953, NM_026095, NM_025390, NM_001081633, NM_133991, NM_178632, NM_175552, NM_144886, NM_010067, NM_145540, NM_029128, NM_016806, NM_016699, NM_025349, NM_144904, NM_178601, NM_001077363, NM_011358, NM_027156, NM_001110228, NM_027297, NM_026554, NM_001109913, NM_027256, NM_172429, NM_001110129, NM_026810, NM_001163564, NM_001030307, NM_197982, NM_013768, N…			NM_133953, NM_001079694, NM_133991, NM_001005343, NM_178632, NM_175552, NM_027349, NM_145540, NM_029128, NM_016806, NM_025310, NM_001114977, NM_178601, NM_001077363, NM_011358, NM_027297, NM_008891, NM_026554, NM_001109913, NM_027256, NM_028315, NM_198102, NM_011112, NM_027494, NM_021510, NM_001030307, NM_013768, NM_133976, NM_001109909, NM_001102407, NM_016926, NM_138585, NM_175229, NM_172276, N…
	GO:0006974	response to DNA damage stimulus	NM_007570, NM_027182, NM_001081001, NM_001001882, NM_145946, NM_027355, NM_133234, NM_001136065, NM_001127233, NM_175554, NM_133658, NM_145540, NM_028119, NM_008892, NM_028875, NM_001159369, NM_172663, NM_019738, NM_028347, NM_025541, NM_019710, NM_001122829, NM_026810, NM_001122822, NM_012012, NM_001168508, NM_001033244, NM_001029856, NM_178912, NM_007415, NM_001166457, NM_025372, NM_016681, NM_…	NM_010798, NM_007570, NM_001111078, NM_178891, NM_001001882, NM_028875, NM_001012638, NM_001159369, NM_021310, NM_028347, NM_177331, NM_001122829, NM_001127233, NM_175554, NM_033601, NM_011237, NM_001122958, NM_016925	NM_007415, NM_001166457, NM_007570, NM_001168225, NM_025372, NM_001001882, NM_015810, NM_001012638, XM_001480943, NM_001127259, NM_001136065, NM_012048, NM_028083, NM_001127233, NM_175554, NM_133658, NM_033601, NM_145540, NM_028119, NM_016925, NM_010798, NM_001111078, NM_026189, NM_008892, NM_001159369, NM_021310, NM_028347, NM_019710, NM_007659, NM_177331, NM_001122829, NM_026810, NM_080560, NM_…	NM_025695, NM_007570, NM_001166457, NM_008892, NM_026189, NM_001168225, NM_028875, NM_015810, NM_001136065, NM_012048, NM_001080949, NM_175337, NM_080560, NM_011159, NM_010830, NM_009764, NM_001146081, NM_028119, NM_178912		NM_007415, NM_027182, NM_001081001, NM_145946, NM_016681, NM_025372, NM_001001882, NM_027355, NM_007691, NM_008884, NM_001081373, NM_001110214, NM_028083, NM_001127233, NM_175554, NM_133658, NM_145540, NM_001122958, NM_176979, NM_007836, NM_001010833, NM_028039, NM_016925, NM_007790, NM_001111078, NM_009632, NM_008892, NM_028875, NM_177372, NM_001159369, NM_009530, NM_019710, NM_177331, NM_001122…
	GO:0007017	microtubule-based process		NM_009450, NM_010620, XM_486246, NM_001014976, NM_183046, NM_009448, NM_009447, NM_146116, NM_026473, NM_197959, NM_010904, NM_001114085, NM_134024, NM_173762, NM_001166406				NM_009450, NM_027556, NM_010620, NM_001014996, NM_001014976, NM_183046, NM_010615, NM_009447, NM_146089, NM_024245, NM_146116, NM_026473, NM_001040435, NM_010904, NM_001114085, NM_173762, NM_175325, NM_001166406, NM_009764, NM_007836, NM_023284, NM_007790, NM_008477
	GO:0007018	microtubule-based movement	NM_009450, NM_010620, NM_008446, NM_183046, NM_010615, NM_145588, NM_009447, NM_001164669, NM_024245, NM_134471, NM_001081258, NM_146116, NM_026473, NM_197959, NM_001114085, NM_173762, NM_001166406, NM_008477	NM_009450, NM_010620, NM_146116, XM_486246, NM_026473, NM_197959, NM_183046, NM_001114085, NM_173762, NM_009448, NM_001166406, NM_009447
	GO:0007049	cell cycle	NM_001077712, NM_001081001, NM_009847, NM_001139516, XM_485921, NM_009790, NM_001009818, NM_146089, NM_001025597, NM_001114085, NM_023223, NM_175554, NM_011121, NM_001122978, NM_001110791, NM_026507, NM_001085409, NM_019710, NM_007658, NM_001122829, XM_001473015, NM_001081008, NM_001113179, NM_001080995, NM_183046, NM_025372, NM_008884, NM_007951, NM_146061, NM_001037134, NM_007836, NM_001009935,…	NM_148952, NM_146171, NM_001014976, NM_183046, NM_146061, NM_001127233, NM_023058, NM_023223, NM_173762, NM_175554, NM_001114085, NM_011121, NM_175265, NM_026507, NM_001009935, NM_025928, NM_026282, NM_007837, NM_183089, NM_016925, NM_009773, NM_001111078, NM_001081363, NM_001013368, NM_008613, NM_008563, NM_008564, NM_021310, NM_008568, NM_012018, NM_001122829, NM_001083958, NM_134024, NM_007634…	NM_021346, XM_485921, NM_001141975, NM_001009818, NM_146089, NM_001127233, NM_025921, NM_028633, NM_001114085, NM_175554, NM_023223, NM_011121, NM_009584, NM_026507, NM_025928, NM_023371, NM_029836, NM_015806, NM_175260, XM_001472963, NM_001081363, NM_001013368, NM_008892, NM_146235, NM_019710, NM_025635, NM_007659, NM_028390, NM_007658, NM_001122829, NM_026810, NM_001040435, NM_017461, NM_009061…			NM_001014996, NM_027182, NM_175300, NM_001081001, NM_009847, NM_145946, NM_001081373, NM_001081475, NM_007668, NM_146089, NM_001025597, NM_001127233, NM_001111119, NM_144809, NM_001114085, NM_175554, NM_023223, NM_011121, NM_178113, NM_001122978, NM_026507, NM_176979, NM_001010833, NM_016756, XM_001472963, NM_001081363, NM_027707, NM_001013368, NM_008892, NM_008234, NM_146235, NM_133947, NM_01971…
	GO:0007067	mitosis	NM_001113179, NM_001077712, NM_146171, NM_183046, NM_198605, NM_009847, NM_025372, NM_009481, NM_011849, XM_485921, NM_010615, NM_022889, NM_146089, NM_001163579, NM_019774, NM_023223, NM_173762, NM_001114085, NM_011121, NM_175265, NM_007896, NM_026507, NM_009832, NM_009773, NM_007790, NM_007684, NM_027707, NM_146235, NM_008234, NM_012039, NM_019710, NM_172578, NM_008017, NM_007658, NM_028390, NM…	NM_146171, NM_183046, NM_011121, NM_001114085, NM_173762, NM_023223, NM_007634, NM_133762, NM_175265, NM_026507, NM_025928, NM_026282, NM_009773, NM_017407	NM_173867, NM_001113179, NM_009828, NM_008927, NM_025372, NM_011849, XM_485921, NM_146089, NM_028633, NM_023223, NM_173762, NM_001114085, NM_011121, NM_007896, NM_026507, NM_025928, NM_026282, NM_009773, NM_019405, NM_010892, NM_146235, NM_181394, NM_012039, NM_019710, NM_025635, NM_007659, NM_007658, NM_028390, NM_027975, NM_007634, NM_009282, NM_023284			NM_001113179, NM_146171, NM_175300, NM_183046, NM_198605, NM_009847, NM_025372, NM_011849, NM_010615, NM_021886, NM_001081373, NM_146089, NM_001163579, NM_019774, NM_023223, NM_173762, NM_001114085, NM_011121, NM_178113, NM_175265, NM_026507, NM_133786, NM_016756, NM_007790, NM_027707, NM_146235, NM_008234, NM_012039, NM_019710, NM_172578, NM_001042421, NM_008017, NM_028390, NM_001025779, NM_0098…
	GO:0008104	protein localization	NM_173413, NM_153774, NM_001080813, NM_172557, NM_001077687, NM_019650, NM_183027, NM_009503, NM_001166406, NM_017477, NM_028870, NM_008997, NM_027016, NM_001159555, NM_053204, NM_133227, NM_015827, NM_001085409, NM_007916, NM_172268, NM_007456, NM_026664, NM_007455, NM_001168273, NM_012060, NM_001110310, NM_001081084, NM_133780, NM_008884, NM_018868, NM_175325, NM_019817, NM_001009935, NM_010655…	NM_001002929, NM_133780, NM_001042605, NM_001164057, NM_010273, NM_001159328, NM_025841, NM_001127233, NM_010696, NM_173762, NM_144925, NM_011886, NM_010386, NM_001080967, NM_172410, NM_001166406, NM_025927, NM_001009935, NM_024439, NM_010655, NM_017477, NM_007460, NM_016703, NM_024281, NM_172620, NM_007456, NM_007455, NM_012060, NM_021895, NM_001166589, NM_029457, NM_172288, NM_178070, NM_001122…	NM_145512, NM_177586, NM_173413, NM_146152, NM_153680, NM_174875, NM_018753, NM_019749, NM_001164057, NM_009503, NM_183027, NM_177409, NM_007483, NM_019424, NM_025969, NM_001127233, NM_023126, NM_025921, NM_016804, NM_010386, NM_017472, NM_172410, NM_001166406, NM_025927, NM_026879, NM_008143, NM_001161825, NM_025828, NM_017477, NM_028870, NM_016703, NM_016897, NM_001165902, NM_001033289, NM_0253…			NM_001002929, NM_153774, NM_172557, NM_018753, NM_001164057, NM_001081475, NM_001159328, NM_025969, NM_007668, NM_001166024, NM_001127233, NM_172410, NM_001166406, NM_017477, NM_021350, NM_016703, NM_001159555, NM_018818, NM_172620, NM_133227, NM_007456, NM_172268, NM_007455, NM_026664, NM_001168273, NM_001159649, NM_021895, NM_026969, NM_001040435, NM_011505, NM_001110310, NM_178070, NM_00115994…
	GO:0015031	protein transport	NM_177586, NM_016714, NM_173413, NM_153774, NM_001080813, NM_172557, NM_018753, NM_019650, NM_001164057, NM_009503, NM_183027, NM_025969, NM_001159328, NM_009682, NM_001166024, NM_021433, NM_001127233, NM_023126, NM_024454, NM_172410, NM_001166406, NM_017477, NM_028870, NM_016703, XM_001473957, NM_008997, NM_027016, NM_001159555, NM_018818, NM_029576, NM_053204, NM_172620, NM_134010, NM_007916, N…	NM_001002929, NM_133780, NM_001042605, NM_001164057, NM_010273, NM_001159328, NM_025841, NM_001127233, NM_010696, NM_011886, NM_010386, NM_172410, NM_001166406, NM_025927, NM_001009935, NM_024439, NM_010655, NM_017477, NM_007460, NM_016703, NM_024281, NM_172620, NM_007456, NM_007455, NM_012060, NM_021895, NM_001166589, NM_029457, NM_172288, NM_178070, NM_001122843	NM_145512, NM_177586, NM_173413, NM_146152, NM_153680, NM_174875, NM_018753, NM_019749, NM_001164057, NM_009503, NM_183027, NM_177409, NM_007483, NM_019424, NM_025969, NM_001127233, NM_023126, NM_025921, NM_016804, NM_010386, NM_017472, NM_172410, NM_001166406, NM_025927, NM_026879, NM_001161825, NM_025828, NM_017477, NM_028870, NM_016703, NM_016897, NM_025383, NM_018818, NM_001127191, NM_029576,…			NM_001002929, NM_153774, NM_172557, NM_018753, NM_001164057, NM_001081475, NM_001159328, NM_025969, NM_007668, NM_001166024, NM_001127233, NM_172410, NM_001166406, NM_017477, NM_021350, NM_016703, NM_001159555, NM_018818, NM_172620, NM_133227, NM_007456, NM_172268, NM_007455, NM_026664, NM_001168273, NM_001159649, NM_021895, NM_026969, NM_011505, NM_001110310, NM_178070, NM_001081084, NM_133780, …
	GO:0022402	cell cycle process	NM_001077712, NM_001014996, NM_027182, NM_001081001, NM_009847, NM_009481, XM_485921, NM_001141975, NM_146089, NM_001114085, NM_011121, NM_023223, NM_001110791, NM_026507, NM_001081363, NM_027707, NM_008892, NM_008234, NM_146235, NM_019710, NM_028390, NM_007658, NM_026810, NM_012012, NM_001033244, NM_001081117, NM_148952, NM_001113179, NM_001080995, NM_146171, NM_183046, NM_025372, NM_198605, NM_…	NM_148952, NM_146171, NM_001081363, NM_001014976, NM_008613, NM_183046, NM_021310, NM_001083958, NM_011121, NM_001114085, NM_134024, NM_173762, NM_023223, NM_007634, NM_133762, NM_175265, NM_026507, NM_025928, NM_007837, NM_026282, NM_001081117, NM_017407, NM_016925, NM_009773	NM_021346, XM_485921, NM_001141975, NM_146089, NM_028633, NM_011121, NM_023223, NM_001114085, NM_009584, NM_026507, NM_025928, NM_175260, NM_001081363, NM_008892, NM_146235, NM_019710, NM_025635, NM_007659, NM_007658, NM_028390, NM_026810, NM_001040435, NM_001081117, NM_148952, NM_001113179, NM_173867, NM_009828, NM_008927, NM_025372, NM_001168244, NM_011849, NM_009875, NM_001164109, NM_016966, N…			NM_001014996, NM_027182, NM_175300, NM_001081001, NM_009847, NM_001081373, NM_146089, NM_001111119, NM_144809, NM_001114085, NM_011121, NM_023223, NM_178113, NM_026507, NM_176979, NM_016756, NM_001081363, NM_027707, NM_008892, NM_146235, NM_008234, NM_019710, NM_028390, NM_001040435, NM_012012, NM_001033244, NM_001081117, NM_148952, NM_001113179, NM_001080995, NM_146171, NM_001014976, NM_183046, …
	GO:0022403	cell cycle phase	NM_001077712, NM_001014996, NM_027182, NM_001081001, NM_009847, NM_009481, XM_485921, NM_001141975, NM_146089, NM_011121, NM_023223, NM_001114085, NM_026507, NM_001081363, NM_027707, NM_008892, NM_146235, NM_008234, NM_019710, NM_007658, NM_028390, NM_026810, NM_012012, NM_001033244, NM_001081117, NM_148952, NM_001113179, NM_146171, NM_183046, NM_198605, NM_025372, NM_011849, NM_010615, NM_007691…	NM_148952, NM_146171, NM_001081363, NM_001014976, NM_008613, NM_183046, NM_001083958, NM_011121, NM_001114085, NM_134024, NM_173762, NM_023223, NM_007634, NM_133762, NM_175265, NM_026507, NM_025928, NM_026282, NM_001081117, NM_017407, NM_016925, NM_009773	NM_148952, NM_173867, NM_001113179, NM_009828, NM_021346, NM_008927, NM_025372, NM_001168244, NM_011849, XM_485921, NM_001141975, NM_146089, NM_001164109, NM_028633, NM_011121, NM_023223, NM_173762, NM_001114085, NM_009584, NM_007896, NM_026507, NM_025928, NM_026282, NM_016925, NM_009773, NM_019405, NM_001081363, NM_008613, NM_008892, NM_010892, NM_181394, NM_146235, NM_012039, NM_019710, NM_0256…			NM_001014996, NM_027182, NM_175300, NM_001081001, NM_009847, NM_001081373, NM_146089, NM_001111119, NM_144809, NM_011121, NM_023223, NM_001114085, NM_178113, NM_026507, NM_176979, NM_016756, NM_001081363, NM_027707, NM_008892, NM_146235, NM_008234, NM_019710, NM_028390, NM_001040435, NM_012012, NM_001033244, NM_001081117, NM_148952, NM_001113179, NM_146171, NM_001014976, NM_183046, NM_198605, NM_…
	GO:0033554	cellular response to stress	NM_007570, NM_027182, NM_001081001, NM_001001882, NM_145946, NM_027355, NM_144795, NM_133234, NM_001136065, NM_001127233, NM_175554, NM_133658, NM_145540, NM_028119, NM_011163, NM_199223, NM_008892, NM_028875, NM_172663, NM_001159369, NM_019738, NM_028347, NM_025541, NM_019710, NM_001122829, NM_026810, NM_001122822, NM_012012, NM_001168508, NM_009804, NM_001033244, NM_001029856, NM_178912, NM_007…	NM_010798, NM_001111078, NM_007570, NM_178891, NM_007842, NM_028875, NM_001001882, NM_001012638, NM_001159369, NM_013603, NM_001163434, NM_021310, NM_028347, NM_177331, NM_026217, NM_008160, NM_001122829, NM_001127233, NM_144925, NM_175554, NM_033601, NM_001122958, NM_011237, NM_007837, NM_016925	NM_007415, NM_007570, NM_001166457, NM_001168225, NM_007842, NM_015810, NM_025372, NM_001001882, NM_001012638, XM_001480943, NM_001127259, NM_001163434, NM_013603, NM_001136065, NM_012048, NM_028083, NM_008160, NM_001042513, NM_001127233, NM_001164819, NM_144925, NM_175554, NM_133658, NM_033601, NM_145540, NM_028119, NM_007837, NM_016925, NM_010798, NM_001111078, NM_008892, NM_026189, NM_00115936…			NM_027182, NM_001081001, NM_001001882, NM_145946, NM_027355, NM_001081373, NM_001127233, NM_175554, NM_133658, NM_145540, NM_176979, NM_001010833, NM_011163, NM_199223, NM_008892, NM_028875, NM_177372, NM_001159369, NM_019710, NM_001122829, NM_012012, NM_009804, NM_001033244, NM_001029856, NM_178912, NM_007415, NM_007842, NM_016681, NM_025372, NM_008260, NM_007691, NM_013603, NM_001163434, NM_008…
	GO:0045184	establishment of protein localization	NM_177586, NM_016714, NM_173413, NM_153774, NM_001080813, NM_172557, NM_018753, NM_019650, NM_001164057, NM_009503, NM_183027, NM_025969, NM_001159328, NM_009682, NM_001166024, NM_021433, NM_001127233, NM_023126, NM_024454, NM_172410, NM_001166406, NM_017477, NM_028870, NM_016703, XM_001473957, NM_008997, NM_027016, NM_001159555, NM_018818, NM_029576, NM_053204, NM_172620, NM_134010, NM_007916, N…	NM_001002929, NM_133780, NM_001042605, NM_001164057, NM_010273, NM_001159328, NM_025841, NM_001127233, NM_173762, NM_010696, NM_011886, NM_010386, NM_172410, NM_001166406, NM_025927, NM_001009935, NM_024439, NM_010655, NM_017477, NM_007460, NM_016703, NM_024281, NM_172620, NM_007456, NM_007455, NM_012060, NM_021895, NM_001166589, NM_029457, NM_172288, NM_178070, NM_001122843	NM_145512, NM_177586, NM_173413, NM_146152, NM_153680, NM_174875, NM_018753, NM_019749, NM_001164057, NM_009503, NM_183027, NM_177409, NM_007483, NM_019424, NM_025969, NM_001127233, NM_023126, NM_025921, NM_016804, NM_010386, NM_017472, NM_172410, NM_001166406, NM_025927, NM_026879, NM_001161825, NM_025828, NM_017477, NM_028870, NM_016703, NM_016897, NM_025383, NM_018818, NM_001127191, NM_029576,…			NM_001002929, NM_153774, NM_172557, NM_018753, NM_001164057, NM_001081475, NM_001159328, NM_025969, NM_007668, NM_001166024, NM_001127233, NM_172410, NM_001166406, NM_017477, NM_021350, NM_016703, NM_001159555, NM_018818, NM_172620, NM_133227, NM_007456, NM_172268, NM_007455, NM_026664, NM_001168273, NM_001159649, NM_021895, NM_026969, NM_011505, NM_001110310, NM_178070, NM_001081084, NM_133780, …
	GO:0048285	organelle fission	NM_001113179, NM_001077712, NM_146171, NM_183046, NM_198605, NM_009847, NM_025372, NM_009481, NM_011849, XM_485921, NM_010615, NM_022889, NM_146089, NM_001163579, NM_019774, NM_023223, NM_173762, NM_001114085, NM_011121, NM_175265, NM_007896, NM_026507, NM_009832, NM_009773, NM_007790, NM_007684, NM_027707, NM_146235, NM_008234, NM_012039, NM_019710, NM_172578, NM_008017, NM_007658, NM_028390, NM…	NM_146171, NM_183046, NM_011121, NM_001114085, NM_173762, NM_023223, NM_007634, NM_133762, NM_175265, NM_026507, NM_025928, NM_026282, NM_009773, NM_017407	NM_173867, NM_001113179, NM_009828, NM_008927, NM_025372, NM_011849, XM_485921, NM_146089, NM_028633, NM_023223, NM_173762, NM_001114085, NM_011121, NM_007896, NM_026507, NM_025928, NM_026282, NM_009773, NM_019405, NM_010892, NM_146235, NM_181394, NM_012039, NM_019710, NM_025635, NM_007659, NM_007658, NM_028390, NM_027975, NM_007634, NM_009282, NM_023284			NM_001113179, NM_146171, NM_175300, NM_183046, NM_198605, NM_009847, NM_025372, NM_011849, NM_010615, NM_021886, NM_001081373, NM_146089, NM_001163579, NM_019774, NM_023223, NM_173762, NM_001114085, NM_011121, NM_178113, NM_175265, NM_026507, NM_133786, NM_016756, NM_007790, NM_027707, NM_146235, NM_008234, NM_012039, NM_019710, NM_172578, NM_001042421, NM_008017, NM_028390, NM_001025779, NM_0098…
	GO:0051276	chromosome organization	NM_001081195, NM_027310, NM_001003960, NM_001081001, NM_175009, NM_001139516, NM_001001882, NM_027355, NM_030732, XM_893413, NM_001025597, NM_001127233, NM_027707, NM_139146, NM_172663, NM_008234, NM_025541, NM_019710, XM_619114, NM_012019, NM_008228, NM_009884, NM_001114096, NM_001122822, NM_172262, NM_001033244, NM_001081008, NM_172281, NM_007415, NM_146171, NM_001166457, NM_007552, NM_013768, …					NM_001081195, NM_027310, NM_001081001, NM_175009, NM_175656, NM_001001882, NM_027355, NM_001081049, NM_009442, NM_199198, NM_001081475, NM_001130416, NM_001025597, NM_001127233, NM_001111119, NM_144809, NM_178113, NM_027707, NM_008234, NM_177224, NM_001081362, NM_019710, NM_012019, NM_008228, NM_009884, NM_001114096, NM_001033244, NM_001081008, NM_172281, NM_007415, NM_146171, NM_013768, NM_00107…
	GO:0051301	cell division	NM_001077712, NM_001113486, NM_001081001, NM_009847, NM_009481, XM_485921, NM_001009818, NM_146089, NM_011121, NM_023223, NM_001114085, NM_026507, NM_009071, XM_001472963, NM_146235, NM_008234, NM_009408, NM_019710, NM_007633, NM_007658, NM_012018, NM_028390, XM_001473015, NM_001113179, NM_146171, NM_007552, NM_183046, NM_198605, NM_025372, NM_011849, NM_010615, NM_009870, NM_001163579, NM_001037…		NM_173867, NM_001113179, NM_007552, NM_009828, NM_025372, NM_001168244, NM_011849, XM_485921, NM_001009818, NM_146089, NM_009870, NM_009873, NM_025921, NM_028633, NM_023223, NM_173762, NM_001114085, NM_011121, NM_007896, NM_026507, NM_025928, NM_026282, NM_009773, NM_175260, XM_001472963, NM_019405, NM_013469, NM_010892, NM_181394, NM_146235, NM_012039, NM_008566, NM_019710, NM_025635, NM_007659,…			NM_001113179, NM_146171, NM_001081001, NM_175300, NM_183046, NM_198605, NM_009847, NM_025372, NM_011849, NM_010615, NM_021886, NM_001081373, NM_007668, NM_146089, NM_009870, NM_001163579, NM_001037134, NM_011121, NM_001114085, NM_023223, NM_173762, NM_178113, NM_175265, NM_026507, NM_009071, NM_133786, NM_016756, NM_007790, XM_001472963, NM_013469, NM_146235, NM_008234, NM_012039, NM_009408, NM_0…
