# Supplementary material for: Knockdown of USF1 and USF2 drives prolonged changes in the gene expression response of M12-5B3 cells to DNA damage
Source: PLoS One. 2025 Jul 14;20(7):e0328438. doi: 10.1371/journal.pone.0328438 (PMC12258588; doi:10.1371/journal.pone.0328438)
Supplement: S3 Table — (XLSX) [file pone.0328438.s005.xlsx]

## Sheet: Sheet1
KEGG Term	KEGG Pathway	Count	Pop Hits	%	P-value	FDR
mmu05169	Epstein-Barr virus infection	30	228	4.58015	5.77105e-11	1.61012e-08
mmu05330	Allograft rejection	16	60	2.44275	2.11131e-10	2.94528e-08
mmu04940	Type I diabetes mellitus	16	67	2.44275	1.13099e-09	1.05182e-07
mmu05332	Graft-versus-host disease	15	60	2.29008	2.29655e-09	1.60184e-07
mmu05320	Autoimmune thyroid disease	15	76	2.29008	5.85236e-08	3.26562e-06
mmu05310	Asthma	9	25	1.37405	4.84163e-07	2.08874e-05
mmu05166	Human T-cell leukemia virus 1 infection	25	247	3.81679	5.24055e-07	2.08874e-05
mmu05416	Viral myocarditis	15	94	2.29008	9.0373e-07	3.15176e-05
mmu04612	Antigen processing and presentation	14	87	2.1374	2.14621e-06	6.65325e-05
mmu04672	Intestinal immune network for IgA production	10	43	1.52672	4.73803e-06	0.000132191
mmu04145	Phagosome	19	183	2.90076	1.21758e-05	0.000308821
mmu05168	Herpes simplex virus 1 infection	20	213	3.05344	2.80662e-05	0.00065254
mmu05321	Inflammatory bowel disease	10	62	1.52672	0.000102314	0.00219582
mmu04142	Lysosome	14	136	2.1374	0.000265164	0.00528433
mmu05323	Rheumatoid arthritis	11	87	1.67939	0.000310117	0.00576819
mmu04514	Cell adhesion molecules	16	179	2.44275	0.00038778	0.00676191
mmu04640	Hematopoietic cell lineage	11	94	1.67939	0.000580556	0.00952795
mmu05152	Tuberculosis	15	180	2.29008	0.00125404	0.0183949
mmu05140	Leishmaniasis	9	70	1.37405	0.00127872	0.0183949
mmu04659	Th17 cell differentiation	11	105	1.67939	0.00137888	0.0183949
mmu04658	Th1 and Th2 cell differentiation	10	88	1.52672	0.00143926	0.0183949
mmu04218	Cellular senescence	15	183	2.29008	0.00146905	0.0183949
mmu05165	Human papillomavirus infection	23	359	3.51145	0.00151642	0.0183949
mmu05340	Primary immunodeficiency	6	36	0.916031	0.00450893	0.0524163
Count: Number of genes in the list involved in the pathway
%: Percentage of genes in the list associated with a particularpathway while removing any redundancy in the gene list
Pop Hits: Number of genes in the pathway
Background: Mus musculus
P-value: Fisher's exact test for a 2 × 2 contingency
FDR: Benjamini and Hochberg false discovery rate
