# Supplementary material for: Knockdown of USF1 and USF2 drives prolonged changes in the gene expression response of M12-5B3 cells to DNA damage
Source: PLoS One. 2025 Jul 14;20(7):e0328438. doi: 10.1371/journal.pone.0328438 (PMC12258588; doi:10.1371/journal.pone.0328438)
Supplement: S4 Table — (XLS) [file pone.0328438.s006.xls]

## Sheet: Sheet1
Motif Name	Consensus	Enrichment	P-value	Log P-value	q-value (Benjamini)	# of Target Sequences with Motif (of 1555)	% of Target Sequences with Motif	# of Background Sequences with Motif (of 28512)	% of Background Sequences with Motif
PU.1(ETS)/ThioMac-PU.1-ChIP-Seq(GSE21512)/Homer	AGAGGAAGTG	1.49449	1e-07	-18.24	0	211	0.1357	2589.2	0.0908
USF1(bHLH)/GM12878-Usf1-ChIP-Seq(GSE32465)/Homer	SGTCACGTGR	1.30824	0.001	-9.205	0.0016	200	0.1286	2802.1	0.0983
c-Myc(bHLH)/mES-cMyc-ChIP-Seq(GSE11431)/Homer	VVCCACGTGG	1.32871	0.001	-7.732	0.0058	149	0.0958	2055.9	0.0721
Usf2(bHLH)/C2C12-Usf2-ChIP-Seq(GSE36030)/Homer	GTCACGTGGT	1.35777	0.001	-8.338	0.0034	144	0.0926	1946	0.0682
Ets1-distal(ETS)/CD4+-PolII-ChIP-Seq(Barski_et_al.)/Homer	MACAGGAAGT	1.54876	1e-05	-12.86	0.0001	126	0.081	1490.4	0.0523
SpiB(ETS)/OCILY3-SPIB-ChIP-Seq(GSE56857)/Homer	AAAGRGGAAGTG	1.70614	1e-07	-16.87	0	121	0.0778	1301.5	0.0456
E-box(bHLH)/Promoter/Homer	SSGGTCACGTGA	1.65651	1e-05	-12.21	0.0001	93	0.0598	1028.3	0.0361
